# Supplementary material for: Advances and trends in the application of functional near-infrared spectroscopy for pediatric assessments: a bibliometric analysis
Source: Front Neurol. 2024 Sep 6;15:1459214. doi: 10.3389/fneur.2024.1459214 (PMC11412835; doi:10.3389/fneur.2024.1459214)
Supplement: Supplementary file 1 [file Data_Sheet_1.ZIP]

Archive with 1 entries (1 files):
- savedrecs.txt
