# Supplementary material for: Advances and trends in the application of functional near-infrared spectroscopy for pediatric assessments: a bibliometric analysis
Source: Front Neurol. 2024 Sep 6;15:1459214. doi: 10.3389/fneur.2024.1459214 (PMC11412835; doi:10.3389/fneur.2024.1459214)
Supplement: Supplementary file 1 [file Data_Sheet_1.ZIP › savedrecs.txt]

FN Clarivate Analytics Web of Science
VR 1.0
PT J
AU Zhang, TZ
   Huang, W
   Wu, XY
   Sun, WT
   Lin, F
   Sun, HW
   Li, J
AF Zhang, Tingzhen
   Huang, Wen
   Wu, Xiaoyin
   Sun, Weiting
   Lin, Fang
   Sun, Huiwen
   Li, Jun
TI Altered complexity in resting-state fNIRS signal in autism: a multiscale
   entropy approach
SO PHYSIOLOGICAL MEASUREMENT
LA English
DT Article
DE functional near-infrared spectroscopy (fNIRS); signal complexity;
   multiscale entropy; autism spectrum disorder (ASD)
ID NEAR-INFRARED SPECTROSCOPY; FUNCTIONAL CONNECTIVITY; ALZHEIMERS-DISEASE;
   SPECTRUM DISORDER; CORTEX; LANGUAGE; LATERALIZATION; FLUCTUATIONS;
   CHILDREN
AB Objective. Feature extraction and recognition in brain signal processing is of great significance for understanding the neurological mechanism of autism spectrum disorder (ASD). Resting-state (RS) functional near-infrared spectroscopy measurement provides a way to investigate the possible alteration in ASD-related complexity of resting-state (RS) functional near-infrared spectroscopy (fNIRS) signals and to explore the relationship between brain functional connectivity and complexity. Approach. Using the multiscale entropy (MSE) of fNIRS signals recorded from the bilateral temporal lobes (TLs) on 25 children with ASD and 22 typical development (TD) children, the pattern of brain complexity was assessed for both the ASD and TD groups. Main results. The quantitative analysis of MSE revealed the increased complexity in RS-fNIRS in children with ASD, particularly in the left temporal lobe. The complexity in the RS signal and resting state functional connectivity (RSFC) were also observed to exhibit negative correlation in the medium magnitude. Significance. These results indicated that the MSE might serve as a novel measure for RS-fNIRS signals in characterizing and understanding ASD.
C1 [Zhang, Tingzhen; Huang, Wen; Wu, Xiaoyin; Sun, Weiting; Lin, Fang; Sun, Huiwen; Li, Jun] South China Normal Univ, South China Acad Adv Optoelect, Guangzhou 510006, Peoples R China.
   [Li, Jun] South China Normal Univ, Key Lab Behav Econ Sci & Technol, Guangzhou 510006, Peoples R China.
C3 South China Normal University; South China Normal University
RP Li, J (corresponding author), South China Normal Univ, South China Acad Adv Optoelect, Guangzhou 510006, Peoples R China.; Li, J (corresponding author), South China Normal Univ, Key Lab Behav Econ Sci & Technol, Guangzhou 510006, Peoples R China.
EM jun.li@coer-scnu.org
RI wu, xiaoyin/HDN-3079-2022; Sun, WT/JDN-1302-2023
OI Li, Jun/0000-0001-6968-8657
FU National Natural Science Foundation of China (NSFC) [81771876]; Special
   Funds for the Cultivation of Guangdong College Students' Scientific and
   Technological Innovation ('Climbing Program' Special Funds)
   [pdjh2020b0155]; Science and Technology Program of Guangzhou
   [2019050001]
FX This research was supported by grants from National Natural Science
   Foundation of China (NSFC) (Grant No. 81771876), Special Funds for the
   Cultivation of Guangdong College Students' Scientific and Technological
   Innovation ('Climbing Program' Special Funds) (No. pdjh2020b0155), and
   Science and Technology Program of Guangzhou (No. 2019050001).
CR Angsuwatanakul T, 2020, ENTROPY-SWITZ, V22, DOI 10.3390/e22020189
   [Anonymous], 2000, DIAGN STAT MAN MENT, VFourth, P157
   Auer DP, 2008, MAGN RESON IMAGING, V26, P1055, DOI 10.1016/j.mri.2008.05.008
   Bassett DS, 2011, TRENDS COGN SCI, V15, P200, DOI 10.1016/j.tics.2011.03.006
   BISWAL B, 1995, MAGNET RESON MED, V34, P537, DOI 10.1002/mrm.1910340409
   Biswal BB, 2010, P NATL ACAD SCI USA, V107, P4734, DOI 10.1073/pnas.0911855107
   Bosl W, 2011, BMC MED, V9, DOI 10.1186/1741-7015-9-18
   Busa MA, 2016, J SPORT HEALTH SCI, V5, P44, DOI 10.1016/j.jshs.2016.01.018
   Cai J, 2018, FRONT PSYCHIATRY, V9, DOI 10.3389/fpsyt.2018.00542
   Catarino A, 2011, CLIN NEUROPHYSIOL, V122, P2375, DOI 10.1016/j.clinph.2011.05.004
   Cherkassky VL, 2006, NEUROREPORT, V17, P1687, DOI 10.1097/01.wnr.0000239956.45448.4c
   Chiarelli AM, 2021, BIOMEDICINES, V9, DOI 10.3390/biomedicines9040337
   Costa M, 2005, PHYS REV E, V71, DOI 10.1103/PhysRevE.71.021906
   Costa M, 2002, PHYS REV LETT, V89, DOI 10.1103/PhysRevLett.89.068102
   DAWSON G, 1983, J AUTISM DEV DISORD, V13, P269, DOI 10.1007/BF01531566
   De Wel O, 2017, ENTROPY-SWITZ, V19, DOI 10.3390/e19100516
   Dinstein I, 2011, NEURON, V70, P1218, DOI 10.1016/j.neuron.2011.04.018
   Duan L, 2012, NEUROIMAGE, V60, P2008, DOI 10.1016/j.neuroimage.2012.02.014
   Ecker C, 2015, LANCET NEUROL, V14, P1121, DOI 10.1016/S1474-4422(15)00050-2
   Ernst LH, 2012, J NEAR INFRARED SPEC, V20, P93, DOI 10.1255/jnirs.970
   Eyler LT, 2012, BRAIN, V135, P949, DOI 10.1093/brain/awr364
   Francesmonneris A., 2013, 1 DIAGNOSTIC STAT MA
   Friston KJ, 1996, BRIT MED BULL, V52, P644
   Ghanbari Y, 2015, J AUTISM DEV DISORD, V45, P444, DOI 10.1007/s10803-013-1915-7
   Greicius M, 2008, CURR OPIN NEUROL, V21, P424, DOI 10.1097/WCO.0b013e328306f2c5
   Greicius MD, 2008, HUM BRAIN MAPP, V29, P839, DOI 10.1002/hbm.20537
   Gu Y, 2017, SCI REP-UK, V7, DOI 10.1038/s41598-017-00965-4
   Hemphill JF, 2003, AM PSYCHOL, V58, P78, DOI 10.1037/0003-066X.58.1.78
   Herbert MR, 2002, ANN NEUROL, V52, P588, DOI 10.1002/ana.10349
   Huppert TJ, 2009, APPL OPTICS, V48, pD280, DOI 10.1364/AO.48.00D280
   Ito H, 2005, J MED INVESTIG, V52, P49, DOI 10.2152/jmi.52.49
   Jia HB, 2018, SCI REP-UK, V8, DOI 10.1038/s41598-018-26329-0
   Keshmiri S, 2019, ENTROPY-SWITZ, V21, DOI 10.3390/e21020199
   Landa RJ, 2008, NAT CLIN PRACT NEURO, V4, P138, DOI 10.1038/ncpneuro0731
   Lei M, 2016, ACTA PHYS SIN-CH ED, V65, DOI 10.7498/aps.65.108701
   Li J, 2016, BIOMED OPT EXPRESS, V7, P3871, DOI 10.1364/BOE.7.003871
   Li XY, 2018, BIOMED OPT EXPRESS, V9, P1916, DOI 10.1364/BOE.9.001916
   Lijiness-O'Neill R, 2010, IFMBE PROC, V28, P381
   Lindell AK, 2013, NEUROPSYCHOL REV, V23, P257, DOI 10.1007/s11065-013-9234-5
   Liu Q, 2012, ENTROPY-SWITZ, V14, P978, DOI 10.3390/e14060978
   Liu T, 2017, NEUROREPORT, V28, P169, DOI 10.1097/WNR.0000000000000724
   Majeed W, 2011, NEUROIMAGE, V54, P1140, DOI 10.1016/j.neuroimage.2010.08.030
   Maximo JO, 2013, FRONT HUM NEUROSCI, V7, DOI 10.3389/fnhum.2013.00605
   McDonough IM, 2014, FRONT HUM NEUROSCI, V8, DOI 10.3389/fnhum.2014.00409
   Miskovic V, 2019, HUM BRAIN MAPP, V40, P538, DOI 10.1002/hbm.24393
   Mizuno T, 2010, CLIN NEUROPHYSIOL, V121, P1438, DOI 10.1016/j.clinph.2010.03.025
   Molavi B, 2012, PHYSIOL MEAS, V33, P259, DOI 10.1088/0967-3334/33/2/259
   MOUNTZ JM, 1995, J NUCL MED, V36, P1156
   Niu HJ, 2013, PLOS ONE, V8, DOI 10.1371/journal.pone.0072425
   Norris PR, 2008, J CRIT CARE, V23, P399, DOI 10.1016/j.jcrc.2007.08.001
   Paakki JJ, 2010, BRAIN RES, V1321, P169, DOI 10.1016/j.brainres.2009.12.081
   Perpetuini D, 2020, ENTROPY-SWITZ, V22, DOI 10.3390/e22121380
   Perpetuini D, 2019, ENTROPY-SWITZ, V21, DOI 10.3390/e21010026
   Placek MM, 2015, IEEE ENG MED BIO, P7700, DOI 10.1109/EMBC.2015.7320176
   Qu ZL, 2011, PROG BIOPHYS MOL BIO, V107, P21, DOI 10.1016/j.pbiomolbio.2011.06.004
   Ren P, 2020, AGING-US, V12, P13571, DOI 10.18632/aging.103463
   Schecklmann M, 2011, NEUROPSYCHOBIOLOGY, V63, P66, DOI 10.1159/000323448
   Smith E., 2007, Cognitive psychology: Mind and brain
   Stam CJ, 2004, HUM BRAIN MAPP, V22, P97, DOI 10.1002/hbm.20016
   Stefanatos GA, 2008, NEUROPSYCHOL REV, V18, P305, DOI 10.1007/s11065-008-9073-y
   Stroganova TA, 2007, CLIN NEUROPHYSIOL, V118, P1842, DOI 10.1016/j.clinph.2007.05.005
   Takahashi T, 2013, PROG NEURO-PSYCHOPH, V45, P258, DOI 10.1016/j.pnpbp.2012.05.001
   Takahashi T, 2010, NEUROIMAGE, V51, P173, DOI 10.1016/j.neuroimage.2010.02.009
   Vakorin VA, 2011, J NEUROSCI, V31, P6405, DOI 10.1523/JNEUROSCI.3153-10.2011
   van den Heuvel MP, 2010, EUR NEUROPSYCHOPHARM, V20, P519, DOI 10.1016/j.euroneuro.2010.03.008
   Wang DJJ, 2018, FRONT NEUROSCI-SWITZ, V12, DOI 10.3389/fnins.2018.00352
   Wu SD, 2016, PHYSICA A, V450, P454, DOI 10.1016/j.physa.2016.01.044
   Xu LY, 2020, CLIN NEUROPHYSIOL, V131, P1365, DOI 10.1016/j.clinph.2019.12.400
   Yang AC, 2014, HUM BRAIN MAPP, V35, P3238, DOI 10.1002/hbm.22398
   Yang AC, 2011, J AFFECT DISORDERS, V131, P179, DOI 10.1016/j.jad.2010.11.030
   Zhang F, 2019, INT J PSYCHOPHYSIOL, V137, P41, DOI 10.1016/j.ijpsycho.2019.01.003
   Zhao Jie, 2019, Sheng Wu Yi Xue Gong Cheng Xue Za Zhi, V36, P183, DOI 10.7507/1001-5515.201709047
   Zhu HL, 2014, BIOMED OPT EXPRESS, V5, P1262, DOI 10.1364/BOE.5.001262
   Zhu YB, 2020, IEEE T NEUR SYS REH, V28, P961, DOI 10.1109/TNSRE.2020.2972270
NR 74
TC 3
Z9 3
U1 8
U2 42
PU IOP Publishing Ltd
PI BRISTOL
PA TEMPLE CIRCUS, TEMPLE WAY, BRISTOL BS1 6BE, ENGLAND
SN 0967-3334
EI 1361-6579
J9 PHYSIOL MEAS
JI Physiol. Meas.
PD AUG 1
PY 2021
VL 42
IS 8
AR 085004
DI 10.1088/1361-6579/ac184d
PG 12
WC Biophysics; Engineering, Biomedical; Physiology
WE Science Citation Index Expanded (SCI-EXPANDED); Social Science Citation Index (SSCI)
SC Biophysics; Engineering; Physiology
GA UI1TT
UT WOS:000690399300001
PM 34315139
DA 2024-05-29
ER

PT J
AU Lee, YJ
   Kim, M
   Kim, JS
   Lee, YS
   Shin, JE
AF Lee, Yeon Jung
   Kim, Minjae
   Kim, Ji-Sun
   Lee, Yun Sung
   Shin, Jeong Eun
TI Clinical Applications of Functional Near-Infrared Spectroscopy in
   Children and Adolescents with Psychiatric Disorders
SO JOURNAL OF THE KOREAN ACADEMY OF CHILD AND ADOLESCENT PSYCHIATRY
LA English
DT Review
DE Near-infrared; Biomarkers; Mental disorders; Child; Adolescent
ID AUTISM SPECTRUM DISORDER; ATTENTION-DEFICIT/HYPERACTIVITY DISORDER;
   VERBAL FLUENCY TASK; PREFRONTAL ACTIVATION; STROOP INTERFERENCE;
   YOUNG-CHILDREN; ADHD CHILDREN; METHYLPHENIDATE; ATOMOXETINE; DEPRESSION
AB The purpose of this review is to examine the clinical use of functional near-infrared spectroscopy (fNIRS) in children and adolescents with psychiatric disorders. Many studies have been conducted using objective evaluation tools for psychiatric evaluation, such as predicting psychiatric symptoms and treatment responses. Compared to other tools, fNIRS has the advantage of being a noninvasive, inexpensive, and portable method and can be used with patients in the awake state. This study mainly focused on its use in patients with attention-deficit/hyperactivity disorder and autism spectrum disorder. We hope that research involving fNIRS will be actively conducted in various diseases in the future.
C1 [Lee, Yeon Jung; Kim, Minjae] Soonchunhyang Univ, Coll Med, Dept Psychiat, Seoul Hosp, 59 Daesagwan Ro, Seoul 04401, South Korea.
   [Kim, Ji-Sun] Soonchunhyang Univ, Coll Med, Dept Psychiat, Cheonan Hosp, Cheonan, South Korea.
   [Lee, Yun Sung; Shin, Jeong Eun] Soonchunhyang Univ, Dept Med Sci, Grad Sch, Asan, South Korea.
C3 Soonchunhyang University; Soonchunhyang University; Soonchunhyang
   University
RP Lee, YJ (corresponding author), Soonchunhyang Univ, Coll Med, Dept Psychiat, Seoul Hosp, 59 Daesagwan Ro, Seoul 04401, South Korea.
EM leeyj1203@schmc.ac.kr
OI Lee, Yeon Jung/0000-0001-8953-5893; Kim, Minjae/0000-0003-4777-7397;
   Lee, Yun Sung/0000-0002-5110-7225; /0000-0003-2472-4591; Shin, Jeong
   Eun/0000-0002-3827-4440
FU National Research Foundation of Korea (NRF) - Korean government (MSIT)
   [2020R1F1A1048211]; Soonchunhyang University
FX This work was supported by a National Research Foundation of Korea (NRF)
   grant funded by the Korean government (MSIT) (No. 2020R1F1A1048211) and
   the Soonchunhyang University Research Fund.
CR Akiyama T, 2018, J AFFECT DISORDERS, V231, P83, DOI 10.1016/j.jad.2018.01.010
   American Psychiatric Association, 1980, DIAGNOSTIC STAT MANU, V3rd, DOI DOI 10.1176/APPI.BOOKS.9780890425596
   Arnone D, 2012, EUR NEUROPSYCHOPHARM, V22, P1, DOI 10.1016/j.euroneuro.2011.05.003
   Baik SY, 2019, DIAGNOSTICS, V9, DOI 10.3390/diagnostics9040193
   Barkley RA, 1997, PSYCHOL BULL, V121, P65, DOI 10.1037/0033-2909.121.1.65
   Braukmann R, 2018, EUR J NEUROSCI, V47, P720, DOI 10.1111/ejn.13751
   Byeon J, 2020, PLOS ONE, V15, DOI 10.1371/journal.pone.0242566
   Clarke AR, 2001, CLIN NEUROPHYSIOL, V112, P2098, DOI 10.1016/S1388-2457(01)00668-X
   Fekete T, 2014, NEUROIMAGE, V85, P345, DOI 10.1016/j.neuroimage.2013.07.022
   Fukuda Masato, 2012, Brain and Nerve (Tokyo), V64, P175
   Funabiki Y, 2012, RES DEV DISABIL, V33, P518, DOI 10.1016/j.ridd.2011.10.016
   Gallagher A, 2007, EPILEPTIC DISORD, V9, P241, DOI 10.1684/epd.2007.0118
   Gallagher A, 2012, BRAIN LANG, V121, P124, DOI 10.1016/j.bandl.2011.03.006
   Gazit Avihu Z, 2011, Curr Treat Options Cardiovasc Med, V13, P425, DOI 10.1007/s11936-011-0143-8
   Grazioli S, 2019, J AFFECT DISORDERS, V244, P100, DOI 10.1016/j.jad.2018.10.100
   Ho CSH, 2020, FRONT PSYCHIATRY, V11, DOI 10.3389/fpsyt.2020.00378
   Iwanami A, 2011, RES AUTISM SPECT DIS, V5, P1187, DOI 10.1016/j.rasd.2011.01.005
   Kaga Y, 2020, BRAIN DEV-JPN, V42, P555, DOI 10.1016/j.braindev.2020.05.007
   Keehn B, 2013, FRONT HUM NEUROSCI, V7, DOI 10.3389/fnhum.2013.00444
   Kita Y, 2011, BRAIN DEV-JPN, V33, P494, DOI 10.1016/j.braindev.2010.11.007
   Kohl SH, 2020, FRONT NEUROSCI-SWITZ, V14, DOI 10.3389/fnins.2020.00594
   Krause Johanna, 2008, Expert Rev Neurother, V8, P611, DOI 10.1586/14737175.8.4.611
   Kuwabara H, 2006, BEHAV BRAIN RES, V172, P272, DOI 10.1016/j.bbr.2006.05.020
   Lee YJ, 2020, PSYCHIAT INVEST, V17, P702, DOI 10.30773/pi.2020.0083
   Lee YJ, PSYCHIAT RES-NEUROIM, V312, P111228
   Li J, 2016, BIOMED OPT EXPRESS, V7, P3871, DOI 10.1364/BOE.7.003871
   Li YW, 2016, BRAIN COGNITION, V108, P47, DOI 10.1016/j.bandc.2016.07.006
   Liu N, 2017, NEUROPHOTONICS, V4, DOI 10.1117/1.NPh.4.1.011003
   Lloyd-Fox S, 2018, EUR J NEUROSCI, V47, P736, DOI 10.1111/ejn.13757
   Lloyd-Fox S, 2013, P ROY SOC B-BIOL SCI, V280, DOI 10.1098/rspb.2012.3026
   Minagawa-Kawai Y, 2009, NEUROREPORT, V20, P1219, DOI 10.1097/WNR.0b013e32832fa65f
   Monden Y, 2012, NEUROIMAGE-CLIN, V1, P131, DOI 10.1016/j.nicl.2012.10.001
   Mori K, 2015, J MED INVESTIG, V62, P29, DOI 10.2152/jmi.62.29
   Nagamitsu S, 2011, BRAIN DEV-JPN, V33, P35, DOI 10.1016/j.braindev.2009.12.010
   Nagashima M, 2014, NEUROPHOTONICS, V1, DOI 10.1117/1.NPh.1.1.015001
   Nagashima M, 2014, NEUROIMAGE-CLIN, V6, P192, DOI 10.1016/j.nicl.2014.09.001
   Nakanishi Y, 2017, CHILD ADOL PSYCH MEN, V11, DOI 10.1186/s13034-017-0163-6
   Narita N., 2015, T JPN SOC MED BIOL E, V53, pS366
   Narita N, 2012, J PEDIATR NEUROL, V10, P87, DOI 10.3233/JPN-2012-0541
   Negoro H, 2010, CHILD PSYCHIAT HUM D, V41, P193, DOI 10.1007/s10578-009-0160-y
   Okada G, 2009, PSYCHIAT CLIN NEUROS, V63, P423, DOI 10.1111/j.1440-1819.2009.01952.x
   Rubia K, 2007, P NATL ACAD SCI USA, V104, P19663, DOI 10.1073/pnas.0710329105
   Sanefuji M, 2014, PSYCHIAT RES-NEUROIM, V223, P37, DOI 10.1016/j.pscychresns.2014.04.012
   Schroeter ML, 2004, NEUROIMAGE, V23, P1317, DOI 10.1016/j.neuroimage.2004.08.001
   Shaw P, 2011, AM J PSYCHIAT, V168, P143, DOI 10.1176/appi.ajp.2010.10030385
   Siddiqui MF, 2017, SCI REP-UK, V7, DOI 10.1038/s41598-017-01394-z
   Weyandt L, 2013, DEV NEUROPSYCHOL, V38, P211, DOI 10.1080/87565641.2013.783833
   Wigal SB, 2012, J BIOMED OPT, V17, DOI 10.1117/1.JBO.17.12.127002
   Xiao T, 2012, PLOS ONE, V7, DOI 10.1371/journal.pone.0046569
   Yamamuro K, 2016, NEUROPSYCH DIS TREAT, V12, P3183, DOI 10.2147/NDT.S120540
   Yanagisawa K, 2016, NEUROPHOTONICS, V3, DOI 10.1117/1.NPh.3.3.031413
   Yasumura A, 2020, J ATTEN DISORD, V24, P2012, DOI 10.1177/1087054717740632
   Yasumura A, 2019, BRAIN DEV-JPN, V41, P577, DOI 10.1016/j.braindev.2019.03.006
   Yasumura A, 2014, BRAIN DEV-JPN, V36, P97, DOI 10.1016/j.braindev.2013.01.005
   Zhang F, 2019, INT J PSYCHOPHYSIOL, V137, P41, DOI 10.1016/j.ijpsycho.2019.01.003
   Zhu HL, 2015, BIOMED OPT EXPRESS, V6, P690, DOI 10.1364/BOE.6.000690
NR 56
TC 2
Z9 5
U1 2
U2 25
PU KOREAN ACAD CHILD & ADOLESCENT PSYCHIATRY
PI SEOUL
PA 1520 LG ECLAT, 1599-2 SEOCHO-DONG, SEOCHO-GU, SEOUL, 130-070, SOUTH
   KOREA
SN 1225-729X
EI 2233-9183
J9 J KOR ACAD CHILD ADO
JI J. Kor. Acad. Child Adolesc. Psychiat.
PD JUL
PY 2021
VL 32
IS 3
BP 99
EP 103
DI 10.5765/jkacap.210011
PG 5
WC Psychiatry
WE Emerging Sources Citation Index (ESCI)
SC Psychiatry
GA TB2GF
UT WOS:000667763100004
PM 34285634
OA Green Published, gold
DA 2024-05-29
ER

PT J
AU Mazzoni, A
   Grove, R
   Eapen, V
   Lenroot, RK
   Bruggemann, J
AF Mazzoni, Amanda
   Grove, Rachel
   Eapen, Valsamma
   Lenroot, Rhoshel K.
   Bruggemann, Jason
TI The promise of functional near-infrared spectroscopy in autism research:
   What do we know and where do we go?
SO SOCIAL NEUROSCIENCE
LA English
DT Review
DE Functional near-infrared spectroscopy; fNIRS; autism spectrum; review;
   neuroimaging
ID SPECTRUM DISORDER; PREFRONTAL CORTEX; JOINT ATTENTION; CHILDREN; BRAIN;
   STATE; ACTIVATION; VOICE; CONNECTIVITY; PERCEPTION
AB Functional near-infrared spectroscopy (fNIRS) is a neuroimaging technique that has been gaining increasing interest as a method to investigate the brain function of individuals on the autism spectrum. It is a non-invasive, portable and relatively motion-tolerant method of measuring haemodynamic activity in the brain. fNIRS can be particularly effective for quantifying brain function in challenging clinical populations. In light of this, there is a growing body of fNIRS literature focusing on individuals on the autism spectrum. The aim of this review is to evaluate and summarise key studies from the literature and discuss their implications for the field. Potential limitations of the fNIRS approach and resolution of these issues based on emerging fNIRS research are also discussed.
C1 [Mazzoni, Amanda; Grove, Rachel; Eapen, Valsamma; Lenroot, Rhoshel K.; Bruggemann, Jason] Univ New South Wales, Sch Psychiat, 85-54-66 Hutton Rd, Sydney, NSW 2261, Australia.
   [Mazzoni, Amanda; Grove, Rachel; Eapen, Valsamma] Cooperat Res Ctr Living Autism Autism CRC, Brisbane, Qld, Australia.
   [Lenroot, Rhoshel K.] Univ New Mexico, Dept Psychiat & Behav Sci, Albuquerque, NM 87131 USA.
   [Lenroot, Rhoshel K.; Bruggemann, Jason] Neurosci Res Australia, Sydney, NSW, Australia.
C3 University of New South Wales Sydney; Autism CRC; University of New
   Mexico; Neuroscience Research Australia
RP Mazzoni, A (corresponding author), Univ New South Wales, Sch Psychiat, 85-54-66 Hutton Rd, Sydney, NSW 2261, Australia.; Mazzoni, A (corresponding author), Cooperat Res Ctr Living Autism Autism CRC, Brisbane, Qld, Australia.
EM a.mazzoni@student.unsw.edu.au
RI Grove, Rachel/AEN-2000-2022; Bruggemann, Jason/GPF-2540-2022; Eapen,
   Valsamma/N-9608-2017
OI Bruggemann, Jason/0000-0002-9929-0911; Grove,
   Rachel/0000-0001-6669-9385; Eapen, Valsamma/0000-0001-6296-8306
FU Cooperative Research Centre for Living with Autism (Autism CRC);
   Australian Government's Cooperative Research Centres Program
FX The authors acknowledge the financial support of the Cooperative
   Research Centre for Living with Autism (Autism CRC), established and
   supported under the Australian Government's Cooperative Research Centres
   Program. The candidate acknowledges the financial support of the
   Cooperative Research Centre for Living with Autism (Autism CRC),
   established and supported under the Australian Government's Cooperative
   Research Centres Program.
CR [Anonymous], 2013, DIAGNOSTIC STAT MANU, VFifth, P1000
   [Anonymous], 2014, CAMPBELL SYST REV
   Belin P, 2010, NEURON, V65, P733, DOI 10.1016/j.neuron.2010.03.018
   Blasi A, 2014, NEUROPHOTONICS, V1, DOI 10.1117/1.NPh.1.2.025005
   Boddaert N, 2004, AM J PSYCHIAT, V161, P2117, DOI 10.1176/appi.ajp.161.11.2117
   Brigadoi S, 2014, NEUROIMAGE, V85, P181, DOI 10.1016/j.neuroimage.2013.04.082
   Castelli F, 2002, BRAIN, V125, P1839, DOI 10.1093/brain/awf189
   Christensen DL, 2016, J DEV BEHAV PEDIATR, V37, P1, DOI 10.1097/DBP.0000000000000235
   Cui X, 2011, NEUROIMAGE, V54, P2808, DOI 10.1016/j.neuroimage.2010.10.069
   Cui X, 2010, NEUROIMAGE, V49, P3039, DOI 10.1016/j.neuroimage.2009.11.050
   Ecker C, 2015, LANCET NEUROL, V14, P1121, DOI 10.1016/S1474-4422(15)00050-2
   Fox MD, 2010, FRONT SYST NEUROSCI, V4, DOI [10.3389/fnsys.2010.0001, 10.3389/fnsys.2010.00019]
   Fox S. E., 2012, THESIS
   Fox SE, 2013, FRONT HUM NEUROSCI, V7, DOI 10.3389/fnhum.2013.00089
   Funabiki Y, 2012, RES DEV DISABIL, V33, P518, DOI 10.1016/j.ridd.2011.10.016
   Gervain J, 2011, DEV COGN NEUROS-NETH, V1, P22, DOI 10.1016/j.dcn.2010.07.004
   Gervais H, 2004, NAT NEUROSCI, V7, P801, DOI 10.1038/nn1291
   Higuchi H., 2012, SHONAN J INT J SHONA, V3, P41
   Hosokawa M, 2015, PSYCHIAT CLIN NEUROS, V69, P145, DOI 10.1111/pcn.12240
   Iidaka T, 2015, CORTEX, V63, P55, DOI 10.1016/j.cortex.2014.08.011
   Iwanaga R, 2013, PSYCHIAT CLIN NEUROS, V67, P203, DOI 10.1111/pcn.12052
   Kawakubo Y, 2009, PLOS ONE, V4, DOI 10.1371/journal.pone.0006881
   Keehn B, 2013, FRONT HUM NEUROSCI, V7, DOI 10.3389/fnhum.2013.00444
   Kikuchi M, 2013, PLOS ONE, V8, DOI 10.1371/journal.pone.0056087
   Kita Y, 2011, BRAIN DEV-JPN, V33, P494, DOI 10.1016/j.braindev.2010.11.007
   Li RH, 2017, FRONT HUM NEUROSCI, V11, DOI 10.3389/fnhum.2017.00462
   Lloyd-Fox S, 2013, P ROY SOC B-BIOL SCI, V280, DOI 10.1098/rspb.2012.3026
   Lloyd-Fox S, 2010, NEUROSCI BIOBEHAV R, V34, P269, DOI 10.1016/j.neubiorev.2009.07.008
   Lu CM, 2010, J NEUROSCI METH, V186, P242, DOI 10.1016/j.jneumeth.2009.11.010
   Minagawa-Kawai Y, 2009, NEUROREPORT, V20, P1219, DOI 10.1097/WNR.0b013e32832fa65f
   Mori K, 2015, J MED INVESTIG, V62, P29, DOI 10.2152/jmi.62.29
   Mori K, 2013, BRAIN DEV-JPN, V35, P139, DOI 10.1016/j.braindev.2012.09.016
   Nakadoi Y, 2012, PSYCHIAT CLIN NEUROS, V66, P26, DOI 10.1111/j.1440-1819.2011.02290.x
   Narita N, 2012, J PEDIATR NEUROL, V10, P87, DOI 10.3233/JPN-2012-0541
   Ogai Masahiro, 2003, Neuroreport, V14, P559, DOI 10.1097/00001756-200303240-00006
   Pelphrey KA, 2007, SOC COGN AFFECT NEUR, V2, P140, DOI 10.1093/scan/nsm010
   Reineberg AE, 2015, NEUROIMAGE, V104, P69, DOI 10.1016/j.neuroimage.2014.09.045
   Rolison Max J., 2015, Yale Journal of Biology and Medicine, V88, P17
   Salomone E, 2016, AUTISM, V20, P233, DOI 10.1177/1362361315577218
   Sasai S, 2012, NEUROIMAGE, V63, P179, DOI 10.1016/j.neuroimage.2012.06.011
   Schulte-Rüther M, 2014, SOC COGN AFFECT NEUR, V9, P1118, DOI 10.1093/scan/nst088
   Schulte-Rüther M, 2011, SOC NEUROSCI-UK, V6, P1, DOI 10.1080/17470911003708032
   Tachtsidis Ilias, 2016, Neurophotonics, V3, P030401, DOI 10.1117/1.NPh.3.3.030401
   Tamura R, 2012, PSYCHIAT RES-NEUROIM, V203, P237, DOI 10.1016/j.pscychresns.2011.12.008
   Tsuzuki D, 2014, NEUROIMAGE, V85, P92, DOI 10.1016/j.neuroimage.2013.07.025
   Vanderwert RE, 2014, NEUROIMAGE, V85, P264, DOI 10.1016/j.neuroimage.2013.10.009
   Wallois F, 2012, BRAIN LANG, V121, P110, DOI 10.1016/j.bandl.2011.03.010
   Wiggins IM, 2016, HEARING RES, V339, P142, DOI 10.1016/j.heares.2016.07.007
   Wilcox T, 2015, WIRES COGN SCI, V6, P263, DOI 10.1002/wcs.1343
   Xiao T, 2012, PLOS ONE, V7, DOI 10.1371/journal.pone.0046569
   Yamasaki T, 2013, EXP NEUROL, V250, P313, DOI 10.1016/j.expneurol.2013.10.005
   Yasumura A., 2012, Journal of Behavioral and Brain Science, V2, P463, DOI DOI 10.4236/JBBS.2012.24054
   Yasumura A, 2014, BRAIN DEV-JPN, V36, P97, DOI 10.1016/j.braindev.2013.01.005
   Zhu BH, 2013, BEHAV BRAIN RES, V250, P28, DOI 10.1016/j.bbr.2013.04.028
   Zhu HL, 2015, BIOMED OPT EXPRESS, V6, P690, DOI 10.1364/BOE.6.000690
   Zhu HL, 2014, BIOMED OPT EXPRESS, V5, P1262, DOI 10.1364/BOE.5.001262
NR 56
TC 7
Z9 10
U1 4
U2 51
PU ROUTLEDGE JOURNALS, TAYLOR & FRANCIS LTD
PI ABINGDON
PA 2-4 PARK SQUARE, MILTON PARK, ABINGDON OX14 4RN, OXON, ENGLAND
SN 1747-0919
EI 1747-0927
J9 SOC NEUROSCI-UK
JI Soc. Neurosci.
PD SEP 3
PY 2019
VL 14
IS 5
BP 505
EP 518
DI 10.1080/17470919.2018.1497701
PG 14
WC Neurosciences; Psychology
WE Science Citation Index Expanded (SCI-EXPANDED); Social Science Citation Index (SSCI)
SC Neurosciences & Neurology; Psychology
GA IN5TG
UT WOS:000478738900001
PM 29985114
DA 2024-05-29
ER

PT J
AU Lin, F
   Hu, Y
   Huang, WH
   Wu, XY
   Sun, HW
   Li, J
AF Lin, Fang
   Hu, Ying
   Huang, Weihao
   Wu, Xiaoyin
   Sun, Huiwen
   Li, Jun
TI Resting-state coupling between HbO and Hb measured by fNIRS in autism
   spectrum disorder
SO JOURNAL OF BIOPHOTONICS
LA English
DT Article
DE autism spectrum disorder (ASD); balloon model; coupling between
   oxygenated hemoglobin (HbO) and deoxygenated hemoglobin (Hb);
   discrimination; functional near-infrared spectroscopy (fNIRS)
ID NEAR-INFRARED SPECTROSCOPY; BLOOD-FLOW; BRAIN; METABOLISM; CHILDREN;
   MODEL; OXYGENATION; ACTIVATION; SEROTONIN
AB To distinguish between children with autism spectrum disorder (ASD) and typically developing (TD) children, we have uncovered a new discriminative feature, hemoglobin coupling. Functional near-infrared spectroscopy (fNIRS) was used to record resting-state hemodynamic fluctuations in the bilateral temporal lobes in 25 children with ASD and 22 TD children, in which the coupling between low frequency oxygenated hemoglobin (HbO) and deoxygenated hemoglobin (Hb) fluctuations was evaluated by Pearson correlation coefficient. The results showed significantly weak coupling in children with ASD in both the left and right, and throughout the whole temporal cortex. To explain this observation, a simulation study was performed using a balloon model, in which we found four related parameters could impact the coupling. This study suggested that hemoglobin coupling might be applied as a new cerebral hemodynamic characteristic for ASD screening or diagnostics.
C1 [Lin, Fang; Hu, Ying; Huang, Weihao; Wu, Xiaoyin; Sun, Huiwen; Li, Jun] South China Normal Univ, South China Acad Adv Optoelect, Guangzhou 510006, Peoples R China.
C3 South China Normal University
RP Li, J (corresponding author), South China Normal Univ, South China Acad Adv Optoelect, Guangzhou 510006, Peoples R China.
EM jun.li@coer-scnu.org
RI wu, xiaoyin/HDN-3079-2022
OI Li, Jun/0000-0001-6968-8657; H, Weihao/0000-0003-3459-7610
FU National Natural Science Foundation of China [81771876]
FX National Natural Science Foundation of China, Grant/Award Number:
   81771876
CR American Psychiatric Association, 2013, DIAGN STAT MAN MENT, DOI DOI 10.1176/APPI.BOOKS.9780890425596
   Aubert A, 2002, NEUROIMAGE, V17, P1162, DOI 10.1006/nimg.2002.1224
   Belger A, 2011, NEUROTOX RES, V20, P201, DOI 10.1007/s12640-010-9234-7
   Buxton RB, 1998, MAGNET RESON MED, V39, P855, DOI 10.1002/mrm.1910390602
   Buxton RB, 1997, J CEREBR BLOOD F MET, V17, P64, DOI 10.1097/00004647-199701000-00009
   Chiarotti F, 2020, BRAIN SCI, V10, DOI 10.3390/brainsci10050274
   Chugani DC, 1999, ANN NEUROL, V45, P287, DOI 10.1002/1531-8249(199903)45:3<287::AID-ANA3>3.0.CO;2-9
   Cohen Z, 1996, PROG NEUROBIOL, V50, P335, DOI 10.1016/S0301-0082(96)00033-0
   Elsabbagh M, 2012, AUTISM RES, V5, P160, DOI 10.1002/aur.239
   Fatemi SH, 2010, J AUTISM DEV DISORD, V40, P743, DOI 10.1007/s10803-009-0924-z
   Fatemi SH, 2009, J AUTISM DEV DISORD, V39, P223, DOI 10.1007/s10803-008-0646-7
   Fatemi SH, 2002, BIOL PSYCHIAT, V52, P805, DOI 10.1016/S0006-3223(02)01430-0
   Fombonne E, 2021, J AUTISM DEV DISORD, V51, P4271, DOI 10.1007/s10803-021-05005-9
   Geschwind DH, 2008, CELL, V135, P391, DOI 10.1016/j.cell.2008.10.016
   Howard JS, 2005, RES DEV DISABIL, V26, P359, DOI 10.1016/j.ridd.2004.09.005
   Huppert TJ, 2009, APPL OPTICS, V48, pD280, DOI 10.1364/AO.48.00D280
   Irani F, 2007, CLIN NEUROPSYCHOL, V21, P9, DOI 10.1080/13854040600910018
   JOBSIS FF, 1977, SCIENCE, V198, P1264, DOI 10.1126/science.929199
   Kelley E, 2006, J AUTISM DEV DISORD, V36, P807, DOI 10.1007/s10803-006-0111-4
   Kim YS, 2011, AM J PSYCHIAT, V168, P904, DOI 10.1176/appi.ajp.2011.10101532
   Koh PH, 2007, J BIOMED OPT, V12, DOI 10.1117/1.2804092
   Li J, 2016, BIOMED OPT EXPRESS, V7, P3871, DOI 10.1364/BOE.7.003871
   Lord C, 2006, ARCH GEN PSYCHIAT, V63, P694, DOI 10.1001/archpsyc.63.6.694
   Luyster R, 2009, J AUTISM DEV DISORD, V39, P1305, DOI 10.1007/s10803-009-0746-z
   Matson JL, 2011, RES AUTISM SPECT DIS, V5, P418, DOI 10.1016/j.rasd.2010.06.004
   Matsuda T, 2022, PLOS COMPUT BIOL, V18, DOI 10.1371/journal.pcbi.1009985
   Mildner T, 2001, MAGN RESON MED, V46, P891, DOI 10.1002/mrm.1274
   Molavi B, 2012, PHYSIOL MEAS, V33, P259, DOI 10.1088/0967-3334/33/2/259
   Muller MP, 2005, CLIN INFECT DIS, V40, P1079, DOI 10.1086/428577
   Pinti P, 2020, ANN NY ACAD SCI, V1464, P5, DOI 10.1111/nyas.13948
   Raven J., 1998, Raven Manual: Section I. General Overview
   Roy C S, 1890, J Physiol, V11, P85
   RUMSEY JM, 1985, ARCH GEN PSYCHIAT, V42, P448
   Scholkmann F, 2014, NEUROIMAGE, V85, P6, DOI 10.1016/j.neuroimage.2013.05.004
   Schytz HW, 2010, CEPHALALGIA, V30, P457, DOI 10.1111/j.1468-2982.2009.01986.x
   Sutera S, 2007, J AUTISM DEV DISORD, V37, P98, DOI 10.1007/s10803-006-0340-6
   Takemura N, 2014, ADV EXP MED BIOL, V812, P225, DOI 10.1007/978-1-4939-0620-8_30
   Veenstra-VanderWeele J, 2004, ANNU REV GENOM HUM G, V5, P379, DOI 10.1146/annurev.genom.5.061903.180050
   Watanabe H, 2017, P NATL ACAD SCI USA, V114, pE1737, DOI 10.1073/pnas.1616866114
   Weiss HR, 2007, J NEUROSCI RES, V85, P2512, DOI 10.1002/jnr.21378
   Zhu HL, 2014, BIOMED OPT EXPRESS, V5, P1262, DOI 10.1364/BOE.5.001262
NR 41
TC 1
Z9 1
U1 4
U2 15
PU WILEY-V C H VERLAG GMBH
PI WEINHEIM
PA POSTFACH 101161, 69451 WEINHEIM, GERMANY
SN 1864-063X
EI 1864-0648
J9 J BIOPHOTONICS
JI J. Biophotonics
PD MAR
PY 2023
VL 16
IS 3
DI 10.1002/jbio.202200265
EA NOV 2022
PG 7
WC Biochemical Research Methods; Biophysics; Optics
WE Science Citation Index Expanded (SCI-EXPANDED)
SC Biochemistry & Molecular Biology; Biophysics; Optics
GA Q9FM4
UT WOS:000879689600001
PM 36323629
DA 2024-05-29
ER

PT J
AU Zhang, F
   Roeyers, H
AF Zhang, Fen
   Roeyers, Herbert
TI Exploring brain functions in autism spectrum disorder: A systematic
   review on functional near-infrared spectroscopy (fNIRS) studies
SO INTERNATIONAL JOURNAL OF PSYCHOPHYSIOLOGY
LA English
DT Review
DE Autism spectrum disorder; Functional near-infrared spectroscopy; fNIRS;
   Neurodevelopmental disorders; Brain development
ID PREFRONTAL ACTIVATION; MENTAL STATE; CHILDREN; CONNECTIVITY; ATTENTION;
   NETWORK; REGIONS; RISK; REGISTRATION; METAANALYSIS
AB A growing body of research has investigated the functional development of the brain in autism spectrum disorder (ASD). Functional near-infrared spectroscopy (fNIRS) is increasingly being used in this respect. This method has several advantages over other functional neuroimaging techniques in studying brain functions in ASD, including portability, low cost, and availability in naturalistic settings. This article reviews thirty empirical studies, published in the past decade, that used fNIRS in individuals with ASD or in infants with a high risk of developing ASD. These studies investigated either brain activation using multiple tasks (e.g., face processing, joint attention and working memory) or functional organization under a resting-state condition in ASD. The majority of these studies reported atypical brain activation in the prefrontal cortex, inferior frontal gyrus, middle and superior temporal gyrus. Some studies revealed altered functional connectivity, suggesting an inefficient information transfer between brain regions in ASD. Overall, the findings suggest that fNIRS is a promising tool to explore neurodevelopment in ASD from an early age.
C1 [Zhang, Fen; Roeyers, Herbert] Univ Ghent, Dept Expt Clin & Hlth Psychol, Henri Dunantlaan 2, B-9000 Ghent, Belgium.
C3 Ghent University
RP Zhang, F (corresponding author), Univ Ghent, Dept Expt Clin & Hlth Psychol, Henri Dunantlaan 2, B-9000 Ghent, Belgium.
EM Fen.Zhang@Ugent.be
RI Roeyers, Herbert/A-5557-2018; Zhang, Fen/GRX-4199-2022
OI Roeyers, Herbert/0000-0002-4895-583X; Zhang, Fen/0000-0001-7135-3960
FU project of State Scholarship Fund by China Scholarship Council
   [201606750005]
FX This research was supported by a grant from the project of State
   Scholarship Fund organized by China Scholarship Council (No.
   201606750005).
CR Abrams DA, 2013, P NATL ACAD SCI USA, V110, P12060, DOI 10.1073/pnas.1302982110
   American Psychiatric Association D. S. M. T. F. & American Psychiatric Association, 2013, Diagnostic and statistical manual of mental disorders: DSM-5, V5
   [Anonymous], 2014, Morbidity and Mortality Weekly Report: Prevalence of autism spectrum disorder among children aged 8 years-Autism and developmental disabilities monitoring network, 11 sites, United States, 2010
   Baker WB, 2014, BIOMED OPT EXPRESS, V5, P4053, DOI 10.1364/BOE.5.004053
   Baron-Cohen S, 2001, INT REV RES MENT RET, V23, P169
   Bölte S, 2013, EUR CHILD ADOLES PSY, V22, P341, DOI 10.1007/s00787-012-0368-4
   Braukmann R, 2018, EUR J NEUROSCI, V47, P720, DOI 10.1111/ejn.13751
   Brigadoi S, 2014, NEUROIMAGE, V85, P181, DOI 10.1016/j.neuroimage.2013.04.082
   CHALIA M, 2016, NEUROPHOTONICS, V3, DOI DOI 10.1117/1.NPH.3.3.031408
   Chaudhary U., 2011, SPIE BIOS, P11
   Chitnis D, 2016, BIOMED OPT EXPRESS, V7, P4275, DOI 10.1364/BOE.7.004275
   Cooper RJ, 2012, FRONT NEUROSCI-SWITZ, V6, DOI 10.3389/fnins.2012.00147
   Corbett BA, 2009, PSYCHIAT RES, V166, P210, DOI 10.1016/j.psychres.2008.02.005
   Courchesne E, 2011, BRAIN RES, V1380, P138, DOI 10.1016/j.brainres.2010.09.101
   Ebisch SJH, 2011, HUM BRAIN MAPP, V32, P1013, DOI 10.1002/hbm.21085
   Edwards LA, 2017, J AUTISM DEV DISORD, V47, P3125, DOI 10.1007/s10803-017-3222-1
   Eggebrecht AT, 2014, NAT PHOTONICS, V8, P448, DOI 10.1038/nphoton.2014.107
   Elsabbagh M, 2016, BIOL PSYCHIAT, V80, P94, DOI 10.1016/j.biopsych.2016.02.019
   Elsabbagh M, 2012, AUTISM RES, V5, P160, DOI 10.1002/aur.239
   Ernst LH, 2012, J NEAR INFRARED SPEC, V20, P93, DOI 10.1255/jnirs.970
   Ferradal SL, 2016, CEREB CORTEX, V26, P1558, DOI 10.1093/cercor/bhu320
   Ferrari M, 2012, NEUROIMAGE, V63, P921, DOI 10.1016/j.neuroimage.2012.03.049
   Fox SE, 2013, FRONT HUM NEUROSCI, V7, DOI 10.3389/fnhum.2013.00089
   Friston KJ, 2011, BRAIN CONNECT, V1, P13, DOI 10.1089/brain.2011.0008
   Funabiki Y, 2012, RES DEV DISABIL, V33, P518, DOI 10.1016/j.ridd.2011.10.016
   Gallagher A, 2007, EPILEPTIC DISORD, V9, P241, DOI 10.1684/epd.2007.0118
   Ge S, 2017, IEEE ACCESS, V5, P14245, DOI 10.1109/ACCESS.2017.2723428
   Gervain J, 2014, FRONT PSYCHOL, V5, DOI 10.3389/fpsyg.2014.00916
   Gervain J, 2011, DEV COGN NEUROS-NETH, V1, P22, DOI 10.1016/j.dcn.2010.07.004
   Gilissen C, 2014, NATURE, V511, P344, DOI [10.3389/fnhum.2013.00444, 10.1038/nature13394]
   Gottesman II, 2003, AM J PSYCHIAT, V160, P636, DOI 10.1176/appi.ajp.160.4.636
   Harms MB, 2010, NEUROPSYCHOL REV, V20, P290, DOI 10.1007/s11065-010-9138-6
   HIGGINS JPT, 2011, COCHRANE HDB SYSTEMA, V0001
   Ichikawa H, 2014, FRONT HUM NEUROSCI, V8, DOI 10.3389/fnhum.2014.00480
   Ishii-Takahashi A, 2014, NEUROIMAGE-CLIN, V4, P53, DOI 10.1016/j.nicl.2013.10.002
   Issard C, 2018, DEV COGN NEUROS-NETH, V33, P182, DOI 10.1016/j.dcn.2018.01.009
   Itahashi T, 2015, MOL AUTISM, V6, DOI 10.1186/s13229-015-0026-z
   Iwanaga R, 2013, PSYCHIAT CLIN NEUROS, V67, P203, DOI 10.1111/pcn.12052
   Iwanami A, 2010, INT J PSYCHOPHYSIOL, V77, P255, DOI 10.1016/j.ijpsycho.2010.06.073
   Iwanami A, 2011, RES AUTISM SPECT DIS, V5, P1187, DOI 10.1016/j.rasd.2011.01.005
   Jung CE, 2016, PLOS ONE, V11, DOI 10.1371/journal.pone.0158804
   Just MA, 2012, NEUROSCI BIOBEHAV R, V36, P1292, DOI 10.1016/j.neubiorev.2012.02.007
   Kajiume A, 2013, BEHAV BRAIN FUNCT, V9, DOI 10.1186/1744-9081-9-21
   Kana RK, 2014, FRONT HUM NEUROSCI, V8, DOI 10.3389/fnhum.2014.00349
   Kana RK, 2009, SOC NEUROSCI-UK, V4, P135, DOI 10.1080/17470910802198510
   Kawakubo Y, 2009, PLOS ONE, V4, DOI 10.1371/journal.pone.0006881
   Keown CL, 2013, CELL REP, V5, P567, DOI 10.1016/j.celrep.2013.10.003
   Kikuchi M, 2011, PLOS ONE, V6, DOI 10.1371/journal.pone.0022912
   Kita Y, 2011, BRAIN DEV-JPN, V33, P494, DOI 10.1016/j.braindev.2010.11.007
   Kleinhans NM, 2016, J AUTISM DEV DISORD, V46, P232, DOI 10.1007/s10803-015-2565-8
   Knaus TA, 2008, J INT NEUROPSYCH SOC, V14, P967, DOI 10.1017/S1355617708081216
   Knaus TA, 2010, BRAIN LANG, V112, P113, DOI 10.1016/j.bandl.2009.11.005
   Kuwabara H, 2006, BEHAV BRAIN RES, V172, P272, DOI 10.1016/j.bbr.2006.05.020
   Li J, 2016, BIOMED OPT EXPRESS, V7, P3871, DOI 10.1364/BOE.7.003871
   Li YW, 2016, BRAIN COGNITION, V108, P47, DOI 10.1016/j.bandc.2016.07.006
   Liu N, 2017, NEUROPHOTONICS, V4, DOI 10.1117/1.NPh.4.1.011003
   Liu T, 2019, NEUROIMAGE, V185, P955, DOI 10.1016/j.neuroimage.2017.09.044
   Lloyd-Fox S, 2013, P ROY SOC B-BIOL SCI, V280, DOI 10.1098/rspb.2012.3026
   Lloyd-Fox S, 2010, NEUROSCI BIOBEHAV R, V34, P269, DOI 10.1016/j.neubiorev.2009.07.008
   Lloyd-Fox S., 2017, EUR J NEUROSCI, P1, DOI [10.1111/ejn.14138, DOI 10.1111/EJN.14138]
   Lloyd-Fox S, 2014, NEUROPHOTONICS, V1, DOI 10.1117/1.NPh.1.2.025006
   Loomes R, 2017, J AM ACAD CHILD PSY, V56, P466, DOI 10.1016/j.jaac.2017.03.013
   Maenner MJ, 2014, JAMA PSYCHIAT, V71, P292, DOI 10.1001/jamapsychiatry.2013.3893
   Maximo JO, 2014, NEUROPSYCHOL REV, V24, P16, DOI 10.1007/s11065-014-9250-0
   Minagawa-Kawai Y, 2009, NEUROREPORT, V20, P1219, DOI 10.1097/WNR.0b013e32832fa65f
   Monk CS, 2010, J PSYCHIATR NEUROSCI, V35, P105, DOI 10.1503/jpn.090085
   Mori K, 2015, J MED INVESTIG, V62, P29, DOI 10.2152/jmi.62.29
   Murphy CM, 2014, AM J PSYCHIAT, V171, P1107, DOI 10.1176/appi.ajp.2014.12030352
   Nakadoi Y, 2012, PSYCHIAT CLIN NEUROS, V66, P26, DOI 10.1111/j.1440-1819.2011.02290.x
   Narita N., 2015, APPL NIRS NONINVASIV, V53, P366
   Narita N, 2012, J PEDIATR NEUROL, V10, P87, DOI 10.3233/JPN-2012-0541
   Paynter J. M., 2016, EVID BASED COMMUN AS, V9539, P1, DOI [10.1080/17489539.2016.1265698, DOI 10.1080/17489539.2016.1265698]
   Pelphrey K. A., 2012, J PSYCHIATR NEUROSCI, V52, P631, DOI [10.1111/j.1469-7610.2010, DOI 10.1111/J.1469-7610.2010]
   Philip RCM, 2012, NEUROSCI BIOBEHAV R, V36, P901, DOI 10.1016/j.neubiorev.2011.10.008
   Raichle ME, 2006, ANNU REV NEUROSCI, V29, P449, DOI 10.1146/annurev.neuro.29.051605.112819
   Redcay E, 2005, BIOL PSYCHIAT, V58, P1, DOI 10.1016/j.biopsych.2005.03.026
   Sandin S, 2014, JAMA-J AM MED ASSOC, V311, P1770, DOI 10.1001/jama.2014.4144
   Seki Y, 2012, J BIOMED OPT, V17, DOI 10.1117/1.JBO.17.10.107001
   Siddiqui MF, 2017, SCI REP-UK, V7, DOI 10.1038/s41598-017-01394-z
   Sporns O, 2013, CURR OPIN NEUROBIOL, V23, P162, DOI 10.1016/j.conb.2012.11.015
   Sporns Olaf, 2002, Complexity, V8, P56, DOI 10.1002/cplx.10047
   Tamura R, 2012, PSYCHIAT RES-NEUROIM, V203, P237, DOI 10.1016/j.pscychresns.2011.12.008
   Telkemeyer S, 2011, FRONT PSYCHOL, V2, DOI 10.3389/fpsyg.2011.00062
   Tsuzuki D, 2014, NEUROIMAGE, V85, P92, DOI 10.1016/j.neuroimage.2013.07.025
   Verly M, 2014, NEUROIMAGE-CLIN, V4, P374, DOI 10.1016/j.nicl.2014.01.008
   Wallace GL, 2017, J AUTISM DEV DISORD, V47, P472, DOI 10.1007/s10803-016-2972-5
   Wijeakumar S, 2015, NEUROIMAGE, V106, P86, DOI 10.1016/j.neuroimage.2014.11.022
   Wilcox T, 2015, WIRES COGN SCI, V6, P263, DOI 10.1002/wcs.1343
   Xiao T, 2012, PLOS ONE, V7, DOI 10.1371/journal.pone.0046569
   Yanagisawa K, 2016, NEUROPHOTONICS, V3, DOI 10.1117/1.NPh.3.3.031413
   Zhu HL, 2015, BIOMED OPT EXPRESS, V6, P690, DOI 10.1364/BOE.6.000690
   Zhu HL, 2014, BIOMED OPT EXPRESS, V5, P1262, DOI 10.1364/BOE.5.001262
   Zwaigenbaum L, 2016, AUTISM RES, V9, P790, DOI 10.1002/aur.1585
NR 93
TC 51
Z9 54
U1 16
U2 135
PU ELSEVIER
PI AMSTERDAM
PA RADARWEG 29, 1043 NX AMSTERDAM, NETHERLANDS
SN 0167-8760
EI 1872-7697
J9 INT J PSYCHOPHYSIOL
JI Int. J. Psychophysiol.
PD MAR
PY 2019
VL 137
BP 41
EP 53
DI 10.1016/j.ijpsycho.2019.01.003
PG 13
WC Psychology, Biological; Neurosciences; Physiology; Psychology;
   Psychology, Experimental
WE Science Citation Index Expanded (SCI-EXPANDED); Social Science Citation Index (SSCI)
SC Psychology; Neurosciences & Neurology; Physiology
GA HM9YM
UT WOS:000459840900005
PM 30664885
OA Green Published
DA 2024-05-29
ER

PT J
AU Uratani, M
   Ota, T
   Iida, J
   Okazaki, K
   Yamamuro, K
   Nakanishi, Y
   Kishimoto, N
   Kishimoto, T
AF Uratani, Mitsuhiro
   Ota, Toyosaku
   Iida, Junzo
   Okazaki, Kosuke
   Yamamuro, Kazuhiko
   Nakanishi, Yoko
   Kishimoto, Naoko
   Kishimoto, Toshifumi
TI Reduced prefrontal hemodynamic response in pediatric autism spectrum
   disorder measured with near-infrared spectroscopy
SO CHILD AND ADOLESCENT PSYCHIATRY AND MENTAL HEALTH
LA English
DT Article
DE Pediatric autism spectrum disorder; Near-infrared spectroscopy;
   Prefrontal hemodynamic response; Attention; Executive function
ID DEFICIT HYPERACTIVITY DISORDER; PERVASIVE DEVELOPMENTAL DISORDERS;
   OBSESSIVE-COMPULSIVE DISORDER; BRAIN ACTIVATION; EXECUTIVE DYSFUNCTION;
   FUNCTIONING AUTISM; FLUENCY TASK; ATTENTION; CHILDREN; STROOP
AB Background: Functional neuroimaging studies suggest that prefrontal cortex dysfunction is present in people with autism spectrum disorder (ASD). Near-infrared spectroscopy is a noninvasive optical tool for examining oxygenation and hemodynamic changes in the cerebral cortex by measuring changes in oxygenated hemoglobin.
   Methods: Twelve drug-naive male participants, aged 7-15 years and diagnosed with ASD according to DSM-5 criteria, and 12 age-and intelligence quotient (IQ)-matched healthy control males participated in the present study after giving informed consent. Relative concentrations of oxyhemoglobin were measured with frontal probes every 0.1 s during the Stroop color-word task, using 24-channel near-infrared spectroscopy.
   Results: Oxyhemoglobin changes during the Stroop color-word task in the ASD group were significantly smaller than those in the control group at channels 12 and 13, located over the dorsolateral prefrontal cortex (FDR-corrected P: 0.0021-0.0063).
   Conclusion: The results suggest that male children with ASD have reduced prefrontal hemodynamic responses, measured with near-infrared spectroscopy.
C1 [Uratani, Mitsuhiro] Manyo Hosp, Dept Psychiat, Kashihara, Nara, Japan.
   [Ota, Toyosaku; Okazaki, Kosuke; Yamamuro, Kazuhiko; Nakanishi, Yoko; Kishimoto, Naoko; Kishimoto, Toshifumi] Nara Med Univ, Dept Psychiat, 840 Shijyo Cho, Kashihara, Nara 6348522, Japan.
   [Iida, Junzo] Nara Med Univ, Fac Nursing, Kashihara, Nara, Japan.
C3 Nara Medical University; Nara Medical University
RP Ota, T (corresponding author), Nara Med Univ, Dept Psychiat, 840 Shijyo Cho, Kashihara, Nara 6348522, Japan.
EM toyosaku@naramed-u.ac.jp
OI Ota, Toyosaku/0000-0002-5321-2934
CR American Psychiatric Association D. S. M. T. F. & American Psychiatric Association, 2013, Diagnostic and statistical manual of mental disorders: DSM-5, V5
   Boas DA, 2004, NEUROIMAGE, V23, pS275, DOI 10.1016/j.neuroimage.2004.07.011
   Bölte S, 2011, AUTISM, V15, P497, DOI 10.1177/1362361310391116
   Chantiluke K, 2015, PSYCHOPHARMACOLOGY, V232, P2071, DOI 10.1007/s00213-014-3837-2
   Christakou A, 2013, MOL PSYCHIATR, V18, P236, DOI 10.1038/mp.2011.185
   Cope M, 1988, Adv Exp Med Biol, V222, P183
   Corbett BA, 2006, CHILD NEUROPSYCHOL, V12, P335, DOI 10.1080/09297040500350938
   Di Martino A, 2009, BIOL PSYCHIAT, V65, P63, DOI 10.1016/j.biopsych.2008.09.022
   Ehlis AC, 2008, J PSYCHIATR RES, V42, P1060, DOI 10.1016/j.jpsychires.2007.11.011
   Fallgatter AJ, 1997, COGNITIVE BRAIN RES, V6, P67, DOI 10.1016/S0926-6410(97)00016-5
   Funabiki Y, 2012, RES DEV DISABIL, V33, P518, DOI 10.1016/j.ridd.2011.10.016
   GOLDEN CJ, 1975, J PERS ASSESS, V39, P386, DOI 10.1207/s15327752jpa3904_10
   Hill EL, 2004, DEV REV, V24, P189, DOI 10.1016/j.dr.2004.01.001
   Hock C, 1997, BRAIN RES, V755, P293, DOI 10.1016/S0006-8993(97)00122-4
   Hoshi Y, 2001, J APPL PHYSIOL, V90, P1657, DOI 10.1152/jappl.2001.90.5.1657
   HUGHES C, 1994, NEUROPSYCHOLOGIA, V32, P477, DOI 10.1016/0028-3932(94)90092-2
   Inoue Y, 2012, NEUROREPORT, V23, P55, DOI 10.1097/WNR.0b013e32834e664c
   Kameyama M, 2006, NEUROIMAGE, V29, P172, DOI 10.1016/j.neuroimage.2005.07.025
   Kana RK, 2007, BIOL PSYCHIAT, V62, P198, DOI 10.1016/j.biopsych.2006.08.004
   Kirilina E, 2012, NEUROIMAGE, V61, P70, DOI 10.1016/j.neuroimage.2012.02.074
   Kita Y, 2011, BRAIN DEV-JPN, V33, P494, DOI 10.1016/j.braindev.2010.11.007
   Koyama T, 2009, J AUTISM DEV DISORD, V39, P135, DOI 10.1007/s10803-008-0610-6
   Kubota Y, 2005, SCHIZOPHR RES, V77, P65, DOI 10.1016/j.schres.2005.01.007
   Kurita H, 2008, PSYCHIAT CLIN NEUROS, V62, P226, DOI 10.1111/j.1440-1819.2008.01759.x
   Kuwabara H, 2006, BEHAV BRAIN RES, V172, P272, DOI 10.1016/j.bbr.2006.05.020
   Laird AR, 2005, HUM BRAIN MAPP, V25, P6, DOI 10.1002/hbm.20129
   Lemon JM, 2011, J AUTISM DEV DISORD, V41, P352, DOI 10.1007/s10803-010-1039-2
   Loomes R, 2017, J AM ACAD CHILD PSY, V56, P466, DOI 10.1016/j.jaac.2017.03.013
   Maki A, 1995, MED PHYS, V22, P1997, DOI 10.1118/1.597496
   Matsuo K, 2003, PSYCHOPHYSIOLOGY, V40, P492, DOI 10.1111/1469-8986.00051
   Negoro H, 2010, CHILD PSYCHIAT HUM D, V41, P193, DOI 10.1007/s10578-009-0160-y
   Obrig H, 2003, J CEREBR BLOOD F MET, V23, P1, DOI 10.1097/01.WCB.0000043472.45775.29
   Ohmae E, 2006, NEUROIMAGE, V29, P697, DOI 10.1016/j.neuroimage.2005.08.008
   Okada K, 2013, PROG NEURO-PSYCHOPH, V43, P7, DOI 10.1016/j.pnpbp.2012.11.013
   Ota T, 2013, CHILD PSYCHIAT HUM D, V44, P265, DOI 10.1007/s10578-012-0323-0
   Rutherford M, 2016, AUTISM, V20, P628, DOI 10.1177/1362361315617879
   Sasaki M, 2015, EPILEPSY BEHAV, V47, P167, DOI 10.1016/j.yebeh.2014.10.033
   Sato H, 2013, NEUROIMAGE, V83, P158, DOI 10.1016/j.neuroimage.2013.06.043
   SCHILLER PH, 1966, J EXP PSYCHOL, V72, P105, DOI 10.1037/h0023358
   Schmitz N, 2006, BIOL PSYCHIAT, V59, P7, DOI 10.1016/j.biopsych.2005.06.007
   Schroeter ML, 2002, HUM BRAIN MAPP, V17, P61, DOI 10.1002/hbm.10052
   Shafritz KM, 2008, BIOL PSYCHIAT, V63, P974, DOI 10.1016/j.biopsych.2007.06.028
   Shafritz KM, 2015, PROG NEURO-PSYCHOPH, V60, P112, DOI 10.1016/j.pnpbp.2015.03.001
   Shinba T, 2004, BIOL PSYCHIAT, V55, P154, DOI 10.1016/S0006-3223(03)00547-X
   Silk TJ, 2006, AM J PSYCHIAT, V163, P1440, DOI 10.1176/appi.ajp.163.8.1440
   Singh AK, 2006, NEUROIMAGE, V33, P542, DOI 10.1016/j.neuroimage.2006.06.047
   Stigler KA, 2011, BRAIN RES, V1380, P146, DOI 10.1016/j.brainres.2010.11.076
   Strangman G, 2002, BIOL PSYCHIAT, V52, P679, DOI 10.1016/S0006-3223(02)01550-0
   Suto T, 2004, BIOL PSYCHIAT, V55, P501, DOI 10.1016/j.biopsych.2003.09.008
   Takahashi T, 2011, NEUROIMAGE, V57, P991, DOI 10.1016/j.neuroimage.2011.05.012
   Toronov V, 2001, MED PHYS, V28, P521, DOI 10.1118/1.1354627
   van der Meer JMJ, 2012, J AM ACAD CHILD PSY, V51, P1160, DOI 10.1016/j.jaac.2012.08.024
   Villringer K, 1997, ADV EXP MED BIOL, V413, P149
   Weber P, 2005, J DEV BEHAV PEDIATR, V26, P105, DOI 10.1097/00004703-200504000-00005
   Xiao T, 2012, PLOS ONE, V7, DOI 10.1371/journal.pone.0046569
   Yamamuro K, 2015, BMC PSYCHIATRY, V15, DOI 10.1186/s12888-015-0472-3
   Yamashita Y, 1996, REV SCI INSTRUM, V67, P730, DOI 10.1063/1.1146849
   Yasumura A, 2014, BRAIN DEV-JPN, V36, P97, DOI 10.1016/j.braindev.2013.01.005
NR 58
TC 6
Z9 8
U1 0
U2 15
PU BMC
PI LONDON
PA CAMPUS, 4 CRINAN ST, LONDON N1 9XW, ENGLAND
EI 1753-2000
J9 CHILD ADOL PSYCH MEN
JI Child Adolesc. Psychiatry Ment. Health
PD JUN 28
PY 2019
VL 13
AR 29
DI 10.1186/s13034-019-0289-9
PG 10
WC Pediatrics; Psychiatry
WE Science Citation Index Expanded (SCI-EXPANDED); Social Science Citation Index (SSCI)
SC Pediatrics; Psychiatry
GA IF6OX
UT WOS:000473201100002
PM 31297147
OA Green Published, gold
DA 2024-05-29
ER

PT J
AU Zhu, HL
   Li, J
   Fan, YB
   Li, XG
   Huang, D
   He, SL
AF Zhu, Huilin
   Li, Jun
   Fan, Yuebo
   Li, Xinge
   Huang, Dan
   He, Sailing
TI Atypical prefrontal cortical responses to joint/non-joint attention in
   children with autism spectrum disorder (ASD): A functional near-infrared
   spectroscopy study
SO BIOMEDICAL OPTICS EXPRESS
LA English
DT Article
ID CONNECTIVITY; CORTEX; BRAIN; FMRI; CONTACT; INFANTS
AB Autism spectrum disorder (ASD) is a neuro-developmental disorder, characterized by impairments in one's capacity for joint attention. In this study, functional near-infrared spectroscopy (fNIRS) was applied to study the differences in activation and functional connectivity in the prefrontal cortex between children with autism spectrum disorder (ASD) and typically developing (TD) children. 21 ASD and 20 TD children were recruited to perform joint and non-joint attention tasks. Compared with TD children, children with ASD showed reduced activation and atypical functional connectivity pattern in the prefrontal cortex during joint attention. The atypical development of left prefrontal cortex might play an important role in social cognition defects of children with ASD. (C) 2015 Optical Society of America
C1 [Zhu, Huilin; Li, Jun; He, Sailing] S China Normal Univ, ZJU SCNU Joint Res Ctr Photon, Ctr Opt & Electromagnet Res, Guangzhou 510006, Guangdong, Peoples R China.
   [Li, Xinge] S China Normal Univ, Sch Psychol, Guangzhou 510631, Guangdong, Peoples R China.
   [Huang, Dan] Guangzhou Rehabil & Res Ctr Children ASD, Guangzhou 510540, Guangdong, Peoples R China.
   [He, Sailing] Royal Inst Technol, Dept Electromagnet Engn, S-10044 Stockholm, Sweden.
C3 South China Normal University; South China Normal University; Royal
   Institute of Technology
RP Zhu, HL (corresponding author), S China Normal Univ, ZJU SCNU Joint Res Ctr Photon, Ctr Opt & Electromagnet Res, Guangzhou 510006, Guangdong, Peoples R China.
EM sailing@kth.se
RI He, Sailing/C-2438-2009
OI He, Sailing/0000-0002-3401-1125
FU Guangdong Innovative Research Team Program [201001D0104799318]; National
   Basic Research Program (973) of China [2011CB503700]; Guangdong Science,
   Technology Program [2012B03180000]; Guangdong Science & Technology
   Program [2012B03180000]; National Natural Science Foundation of
   Guangdong; SOARD
FX This work was supported by Guangdong Innovative Research Team Program
   (No. 201001D0104799318), the National Basic Research Program (973) of
   China (2011CB503700), Guangdong Science, Technology Program
   (2012B03180000). Guangdong Science & Technology Program (2012B03180000),
   National Natural Science Foundation of Guangdong, and SOARD. We thanked
   Guangzhou Rehabilitation and Research Center for Children with ASD and
   Yongxing Primary school for experiment. We thanked Dr. Paul Kugler, Dr.
   Brian Feldman, Prof. Heyong Shen and Prof. Lan Gao of SCNU for
   discussion, Qianqian Gao and Ziqiang Hu for experiments.
CR American Psychiatric Association, 2000, DIAGN STAT MAN MENT, DOI [10.1176/dsm10.1176/appi.books.9780890420249.dsm-iv-tr, DOI 10.1176/DSM10.1176/APPI.BOOKS.9780890420249.DSM-IV-TR]
   American Psychiatric Association D. S. M. T. F. & American Psychiatric Association, 2013, Diagnostic and statistical manual of mental disorders: DSM-5, V5
   Auyeung B, 2008, J AUTISM DEV DISORD, V38, P1230, DOI 10.1007/s10803-007-0504-z
   BARONCOHEN S, 1995, BRIT J DEV PSYCHOL, V13, P379, DOI 10.1111/j.2044-835X.1995.tb00687.x
   Charman T, 1997, DEV PSYCHOL, V33, P781, DOI 10.1037/0012-1649.33.5.781
   Chaudhary U, 2011, PROC SPIE, V7883, DOI 10.1117/12.874360
   COPE M, 1988, MED BIOL ENG COMPUT, V26, P289, DOI 10.1007/BF02447083
   Courchesne E, 2005, CURR OPIN NEUROBIOL, V15, P225, DOI 10.1016/j.conb.2005.03.001
   Curtis CE, 2003, TRENDS COGN SCI, V7, P415, DOI 10.1016/S1364-6613(03)00197-9
   Dawson G, 2004, DEV PSYCHOL, V40, P271, DOI 10.1037/0012-1649.40.2.271
   Gabrieli JDE, 1998, P NATL ACAD SCI USA, V95, P906, DOI 10.1073/pnas.95.3.906
   GARRETSON HB, 1990, J AUTISM DEV DISORD, V20, P101, DOI 10.1007/BF02206860
   Grossmann T., 2010, BIOL LETT UK
   Grossmann T, 2010, FRONT HUM NEUROSCI, V4, DOI 10.3389/fnhum.2010.00201
   Jang KE, 2009, J BIOMED OPT, V14, DOI 10.1117/1.3127204
   JOBSIS FF, 1977, SCIENCE, V198, P1264, DOI 10.1126/science.929199
   Joseph RM, 2008, J INT NEUROPSYCH SOC, V14, P947, DOI 10.1017/S1355617708081344
   Just MA, 2007, CEREB CORTEX, V17, P951, DOI 10.1093/cercor/bhl006
   Kikuchi M, 2013, PLOS ONE, V8, DOI 10.1371/journal.pone.0056087
   Kita Y, 2011, BRAIN DEV-JPN, V33, P494, DOI 10.1016/j.braindev.2010.11.007
   Koessler L, 2009, NEUROIMAGE, V46, P64, DOI 10.1016/j.neuroimage.2009.02.006
   Murias M, 2007, BIOL PSYCHIAT, V62, P270, DOI 10.1016/j.biopsych.2006.11.012
   Richeson JA, 2003, NAT NEUROSCI, V6, P1323, DOI 10.1038/nn1156
   Schilbach L, 2010, J COGNITIVE NEUROSCI, V22, P2702, DOI 10.1162/jocn.2009.21401
   Swettenham J, 1998, J CHILD PSYCHOL PSYC, V39, P747, DOI 10.1017/S0021963098002595
   Tak S, 2011, NEUROIMAGE, V55, P176, DOI 10.1016/j.neuroimage.2010.11.046
   VILLRINGER A, 1993, NEUROSCI LETT, V154, P101, DOI 10.1016/0304-3940(93)90181-J
   Villringer A, 1997, TRENDS NEUROSCI, V20, P435, DOI 10.1016/S0166-2236(97)01132-6
   Williams JHG, 2005, NEUROIMAGE, V25, P133, DOI 10.1016/j.neuroimage.2004.10.047
   WORSLEY KJ, 1995, NEUROIMAGE, V2, P173, DOI 10.1006/nimg.1995.1023
   Xiao T, 2012, PLOS ONE, V7, DOI 10.1371/journal.pone.0046569
   Zhu BH, 2013, BEHAV BRAIN RES, V250, P28, DOI 10.1016/j.bbr.2013.04.028
   Zhu HL, 2014, BIOMED OPT EXPRESS, V5, P1262, DOI 10.1364/BOE.5.001262
NR 33
TC 25
Z9 30
U1 10
U2 62
PU Optica Publishing Group
PI WASHINGTON
PA 2010 MASSACHUSETTS AVE NW, WASHINGTON, DC 20036 USA
SN 2156-7085
J9 BIOMED OPT EXPRESS
JI Biomed. Opt. Express
PY 2015
VL 6
IS 3
BP 690
EP 701
DI 10.1364/BOE.6.000690
PG 12
WC Biochemical Research Methods; Optics; Radiology, Nuclear Medicine &
   Medical Imaging
WE Science Citation Index Expanded (SCI-EXPANDED)
SC Biochemistry & Molecular Biology; Optics; Radiology, Nuclear Medicine &
   Medical Imaging
GA CD0ZB
UT WOS:000350802000004
PM 25798296
OA Green Published, Green Submitted, gold
DA 2024-05-29
ER

PT J
AU Anderson, AA
   Smith, E
   Chowdhry, FA
   Thurm, A
   Condy, E
   Swineford, L
   Manwaring, SS
   Amyot, F
   Matthews, D
   Gandjbakhche, AH
AF Anderson, Afrouz A.
   Smith, Elizabeth
   Chowdhry, Fatima A.
   Thurm, Audrey
   Condy, Emma
   Swineford, Lauren
   Manwaring, Stacy S.
   Amyot, Franck
   Matthews, Dennis
   Gandjbakhche, Amir H.
TI Prefrontal Hemodynamics in Toddlers at Rest: A Pilot Study of
   Developmental Variability
SO FRONTIERS IN NEUROSCIENCE
LA English
DT Article
DE Near-infrared spectroscopy; autoregulation; hemodynamics; toddler
   neuroimaging; cognitive development
ID NEAR-INFRARED SPECTROSCOPY; AUTISM SPECTRUM DISORDER;
   CEREBRAL-BLOOD-FLOW; TRAUMATIC BRAIN-INJURY; WORKING-MEMORY; FUNCTIONAL
   LATERALIZATION; LANGUAGE IMPAIRMENT; MIDDLE CHILDHOOD; HAND PREFERENCE;
   YOUNG-CHILDREN
AB Functional near infrared spectroscopy (fNIRS) is a non-invasive functional neuroimaging modality. Although, it is amenable to use in infants and young children, there is a lack of fNIRS research within the toddler age range. In this study, we used fNIRS to measure cerebral hemodynamics in the prefrontal cortex (PFC) in 18-36 months old toddlers (n = 29) as part of a longitudinal study that enrolled typically-developing toddlers as well as those "at risk" for language and other delays based on presence of early language delays. In these toddlers, we explored two hemodynamic response indices during periods of rest during which time audiovisual children's programming was presented. First, we investigate Lateralization Index, based on differences in oxy-hemoglobin saturation from left and right prefrontal cortex. Then, we measure oxygenation variability (OV) index, based on variability in oxygen saturation at frequencies attributed to cerebral autoregulation. Preliminary findings show that lower cognitive (including language) abilities are associated with fNIRS measures of both lower OV index and more extreme Lateralization index values. These preliminary findings show the feasibility of using fNIRS in toddlers, including those at risk for developmental delay, and lay the groundwork for future studies.
C1 [Anderson, Afrouz A.; Smith, Elizabeth; Chowdhry, Fatima A.; Condy, Emma; Gandjbakhche, Amir H.] Eunice Kennedy Shriver Natl Inst Child Hlth & Hum, NIH, Bethesda, MD 20892 USA.
   [Thurm, Audrey] NIMH, NIH, Bethesda, MD 20892 USA.
   [Swineford, Lauren] Washington State Univ, Elson S Floyd Coll Med, Dept Speech & Hearing Sci, Spokane, WA USA.
   [Manwaring, Stacy S.] Univ Utah, Commun Sci & Disorders, Salt Lake City, UT USA.
   [Amyot, Franck] Ctr Neurosci & Regenerat Med, Rockville, MD USA.
   [Amyot, Franck] Uniformed Serv Univ Hlth Sci, Dept Neurol, Bethesda, MD 20814 USA.
   [Matthews, Dennis] Univ Calif Davis, Sch Med, Dept Neurol Surg, Davis, CA 95616 USA.
C3 National Institutes of Health (NIH) - USA; NIH Eunice Kennedy Shriver
   National Institute of Child Health & Human Development (NICHD); National
   Institutes of Health (NIH) - USA; NIH National Institute of Mental
   Health (NIMH); Washington State University; Utah System of Higher
   Education; University of Utah; Uniformed Services University of the
   Health Sciences - USA; University of California System; University of
   California Davis
RP Gandjbakhche, AH (corresponding author), Eunice Kennedy Shriver Natl Inst Child Hlth & Hum, NIH, Bethesda, MD 20892 USA.
EM gandjbaa@mail.nih.gov
OI Manwaring, Stacy/0000-0002-0835-9398
FU National Institute of Mental Health; Eunice Kennedy Shriver National
   Institute of Child Health and Human Development [NCT01339767,
   ZIAMH002868]
FX We would like to thank all of the children and families who participated
   in this study as well as the staff of the Pediatrics and Developmental
   Neuroscience Branch who helped with this study. The study was supported
   by the Intramural Research Program of National Institute of Mental
   Health and Eunice Kennedy Shriver National Institute of Child Health and
   Human Development and was completed as part of protocol 11-M-0144,
   NCT01339767 under ZIAMH002868.
CR Amyot F, 2012, NEUROIMAGE, V60, P879, DOI 10.1016/j.neuroimage.2012.01.104
   Anderson AA, 2014, FRONT NEUROSCI-SWITZ, V8, DOI 10.3389/fnins.2014.00393
   Aslin RN, 2005, J BIOMED OPT, V10, DOI 10.1117/1.1854672
   Ayaz H., 2010, THESIS
   Ayaz H, 2010, IEEE ENG MED BIO, P6567, DOI 10.1109/IEMBS.2010.5627113
   Baird AA, 2002, NEUROIMAGE, V16, P1120, DOI 10.1006/nimg.2002.1170
   Bassan H, 2005, PEDIATR RES, V57, P35, DOI 10.1203/01.PDR.0000147576.84092.F9
   Bishop DVM, 2014, PEERJ, V2, DOI 10.7717/peerj.507
   Boas DA, 2004, NEUROIMAGE, V23, pS275, DOI 10.1016/j.neuroimage.2004.07.011
   BOASHASH B, 1992, P IEEE, V80, P520, DOI 10.1109/5.135376
   Boschin EA, 2015, P NATL ACAD SCI USA, V112, pE1020, DOI 10.1073/pnas.1419649112
   Bryden PJ, 2000, BRAIN COGNITION, V44, P402, DOI 10.1006/brcg.1999.1201
   Burgess P.W., 2013, Principles of frontal lobe function, V2nd, P524
   Casey BJ, 2008, ANN NY ACAD SCI, V1124, P111, DOI 10.1196/annals.1440.010
   Chernomordikl V, 2016, BRAIN RES, V1639, P194, DOI 10.1016/j.brainres.2016.02.018
   CHIRON C, 1992, J NUCL MED, V33, P696
   Christoff Kalina, 2009, P219
   Cipolla M. J., 2009, CEREBRAL CIRCULATION
   Cui X, 2010, NEUROIMAGE, V49, P3039, DOI 10.1016/j.neuroimage.2009.11.050
   Davidson MC, 2006, NEUROPSYCHOLOGIA, V44, P2037, DOI 10.1016/j.neuropsychologia.2006.02.006
   Dumontheil I, 2008, DEV MED CHILD NEUROL, V50, P168, DOI 10.1111/j.1469-8749.2008.02026.x
   Durston S, 2006, DEVELOPMENTAL SCI, V9, P1, DOI 10.1111/j.1467-7687.2005.00454.x
   Elsabbagh M, 2009, J CHILD PSYCHOL PSYC, V50, P637, DOI 10.1111/j.1469-7610.2008.02051.x
   Fekete T, 2014, NEUROIMAGE, V85, P345, DOI 10.1016/j.neuroimage.2013.07.022
   Friedrich M, 2005, NEUROREPORT, V16, P1801, DOI 10.1097/01.wnr.0000185013.98821.62
   Funane T, 2014, NEUROIMAGE, V85, P150, DOI 10.1016/j.neuroimage.2013.02.026
   Gabard-Durnam L, 2015, J AUTISM DEV DISORD, V45, P473, DOI 10.1007/s10803-013-1926-4
   Gratton E, 2005, J BIOMED OPT, V10, DOI 10.1117/1.1854673
   Greve D., 2009, P INT SOC MAGN RES M
   HARE TA, 2005, COGNITION BRAIN BEHA, V9, P273
   Huppert TJ, 2006, NEUROIMAGE, V29, P368, DOI 10.1016/j.neuroimage.2005.08.065
   Izzetoglu M, 2007, IEEE ENG MED BIOL, V26, P38, DOI 10.1109/MEMB.2007.384094
   JENNINGS JR, 1992, PSYCHOPHYSIOLOGY, V29, P742, DOI 10.1111/j.1469-8986.1992.tb02052.x
   Jentschke S, 2014, DEV COGN NEUROS-NETH, V9, P200, DOI 10.1016/j.dcn.2014.04.005
   Kainerstorfer JM, 2015, J CEREBR BLOOD F MET, V35, P959, DOI 10.1038/jcbfm.2015.5
   Kawakubo Y, 2011, PLOS ONE, V6, DOI 10.1371/journal.pone.0025944
   Kawano M, 2016, J AFFECT DISORDERS, V205, P154, DOI 10.1016/j.jad.2016.07.013
   Keehn B, 2013, FRONT HUM NEUROSCI, V7, DOI 10.3389/fnhum.2013.00444
   Kikuchi M, 2013, PLOS ONE, V8, DOI 10.1371/journal.pone.0056087
   Kilroy E, 2011, J COGN SCI, V12, P151
   Kreplin U, 2013, FRONT HUM NEUROSCI, V7, DOI 10.3389/fnhum.2013.00879
   Kwon H, 2002, P NATL ACAD SCI USA, V99, P13336, DOI 10.1073/pnas.162486399
   Lam JMK, 1997, J NEUROSURG, V86, P438, DOI 10.3171/jns.1997.86.3.0438
   Li YW, 2017, DEV COGN NEUROS-NETH, V25, P138, DOI 10.1016/j.dcn.2016.07.002
   Li YW, 2016, BRAIN COGNITION, V108, P47, DOI 10.1016/j.bandc.2016.07.006
   Lindell AK, 2013, NEUROPSYCHOL REV, V23, P257, DOI 10.1007/s11065-013-9234-5
   Liu XY, 2015, J CEREBR BLOOD F MET, V35, P248, DOI 10.1038/jcbfm.2014.192
   Lloyd-Fox S, 2015, CEREB CORTEX, V25, P289, DOI 10.1093/cercor/bht207
   Lloyd-Fox S, 2014, SCI REP-UK, V4, DOI 10.1038/srep04740
   MANCINI DM, 1994, J APPL PHYSIOL, V77, P2740, DOI 10.1152/jappl.1994.77.6.2740
   Gómez DM, 2014, P NATL ACAD SCI USA, V111, P5837, DOI 10.1073/pnas.1318261111
   May L, 2011, FRONT PSYCHOL, V2, DOI 10.3389/fpsyg.2011.00222
   Michelotti J, 2002, DEV MED CHILD NEUROL, V44, P812
   Miller EK, 2001, ANNU REV NEUROSCI, V24, P167, DOI 10.1146/annurev.neuro.24.1.167
   Minagawa-Kawai Y, 2011, CEREB CORTEX, V21, P254, DOI 10.1093/cercor/bhq082
   MUIZELAAR JP, 1991, J NEUROSURG, V75, P731, DOI 10.3171/jns.1991.75.5.0731
   Mullen E.M., 1995, MULLEN SCALES EARLY
   Nakato E, 2009, HUM BRAIN MAPP, V30, P462, DOI 10.1002/hbm.20516
   Naseer N, 2013, NEUROSCI LETT, V553, P84, DOI 10.1016/j.neulet.2013.08.021
   Nielsen JA, 2014, MOL AUTISM, V5, DOI 10.1186/2040-2392-5-8
   Obrig H, 2000, NEUROIMAGE, V12, P623, DOI 10.1006/nimg.2000.0657
   Oliver B, 2004, J CHILD LANG, V31, P609, DOI 10.1017/S0305000904006221
   Peña M, 2003, P NATL ACAD SCI USA, V100, P11702, DOI 10.1073/pnas.1934290100
   Perlman SB, 2016, CEREB CORTEX, V26, P2790, DOI 10.1093/cercor/bhv139
   Redcay E, 2008, BIOL PSYCHIAT, V64, P589, DOI 10.1016/j.biopsych.2008.05.020
   Sassaroli A, 2006, NEUROIMAGE, V33, P505, DOI 10.1016/j.neuroimage.2006.07.006
   Sassaroli A, 2012, IEEE J SEL TOP QUANT, V18, P1478, DOI 10.1109/JSTQE.2012.2183581
   Sato H, 2013, NEUROIMAGE, V83, P158, DOI 10.1016/j.neuroimage.2013.06.043
   Sato Y, 2011, FRONT PSYCHOL, V2, DOI 10.3389/fpsyg.2011.00070
   Sato Y, 2010, J COGNITIVE NEUROSCI, V22, P2503, DOI 10.1162/jocn.2009.21377
   Scharoun SM, 2014, FRONT PSYCHOL, V5, DOI 10.3389/fpsyg.2014.00082
   Scholkmann F, 2013, J BIOMED OPT, V18, DOI 10.1117/1.JBO.18.10.105004
   Schoning M, 1996, J CEREBR BLOOD F MET, V16, P827, DOI 10.1097/00004647-199609000-00007
   Silvestrini M, 2006, STROKE, V37, P1010, DOI 10.1161/01.STR.0000206439.62025.97
   Strangman G, 2002, NEUROIMAGE, V17, P719, DOI 10.1006/nimg.2002.1227
   Strangman G, 2002, BIOL PSYCHIAT, V52, P679, DOI 10.1016/S0006-3223(02)01550-0
   Tamura R, 2012, PSYCHIAT RES-NEUROIM, V203, P237, DOI 10.1016/j.pscychresns.2011.12.008
   Telkemeyer S, 2009, J NEUROSCI, V29, P14726, DOI 10.1523/JNEUROSCI.1246-09.2009
   Themelis G, 2007, J BIOMED OPT, V12, DOI 10.1117/1.2710250
   Tierney AL, 2012, PLOS ONE, V7, DOI 10.1371/journal.pone.0039127
   Tong YJ, 2011, J CEREBR BLOOD F MET, V31, P2352, DOI 10.1038/jcbfm.2011.100
   Tsujimoto S, 2008, NEUROSCIENTIST, V14, P345, DOI 10.1177/1073858408316002
   Turalska M, 2008, ACTA NEUROCHIR SUPPL, V102, P43, DOI 10.1007/978-3-211-85578-2_9
   Udomphorn Y, 2008, PEDIATR NEUROL, V38, P225, DOI 10.1016/j.pediatrneurol.2007.09.012
   VanHorn JD, 1996, BIOL PSYCHIAT, V39, P389, DOI 10.1016/0006-3223(95)00249-9
   Vavilala Monica S, 2004, Pediatr Crit Care Med, V5, P257, DOI 10.1097/01.PCC.0000123545.69133.C3
   Whitehouse AJO, 2008, BRAIN, V131, P3193, DOI 10.1093/brain/awn266
   Wilcox T, 2012, NEUROIMAGE, V62, P1833, DOI 10.1016/j.neuroimage.2012.05.039
   Wong FY, 2008, PEDIATRICS, V121, pE604, DOI 10.1542/peds.2007-1487
   Wood JN, 2003, NAT REV NEUROSCI, V4, P139, DOI 10.1038/nrn1033
   Xu M, 2015, J NEUROLINGUIST, V33, P67, DOI 10.1016/j.jneuroling.2014.07.004
   Yerys BE, 2009, HUM BRAIN MAPP, V30, P3426, DOI 10.1002/hbm.20767
   Yeung MK, 2016, FRONT AGING NEUROSCI, V8, DOI 10.3389/fnagi.2016.00059
   Yodh A.G., 2003, Biomedical Photonics, P21, DOI DOI 10.1201/9780203008997.CH21
   Yücel MA, 2016, BIOMED OPT EXPRESS, V7, P3078, DOI 10.1364/BOE.7.003078
   Yue YY, 2013, PLOS ONE, V8, DOI 10.1371/journal.pone.0075058
   Zhu HL, 2015, BIOMED OPT EXPRESS, V6, P690, DOI 10.1364/BOE.6.000690
NR 97
TC 9
Z9 10
U1 0
U2 16
PU FRONTIERS MEDIA SA
PI LAUSANNE
PA PO BOX 110, EPFL INNOVATION PARK, BUILDING I, LAUSANNE, 1015,
   SWITZERLAND
SN 1662-453X
J9 FRONT NEUROSCI-SWITZ
JI Front. Neurosci.
PD MAY 30
PY 2017
VL 11
AR 300
DI 10.3389/fnins.2017.00300
PG 10
WC Neurosciences
WE Science Citation Index Expanded (SCI-EXPANDED); Social Science Citation Index (SSCI)
SC Neurosciences & Neurology
GA FC0LM
UT WOS:000406529800002
PM 28611578
OA Green Published, gold
DA 2024-05-29
ER

PT J
AU Su, WC
   Colacot, R
   Ahmed, N
   Nguyen, T
   George, T
   Gandjbakhche, A
AF Su, Wan-Chun
   Colacot, Rebekah
   Ahmed, Nora
   Nguyen, Thien
   George, Tony
   Gandjbakhche, Amir
TI The use of functional near-infrared spectroscopy in tracking
   neurodevelopmental trajectories in infants and children with or without
   developmental disorders: a systematic review
SO FRONTIERS IN PSYCHIATRY
LA English
DT Review
DE functional near-infrared spectroscopy; neurodevelopment; trajectory;
   longitudinal study; developmental disorders
ID WORKING-MEMORY; BRAIN-DEVELOPMENT; PREFRONTAL CORTEX; HEMOGLOBIN PHASE;
   MULTIMODAL FNIRS; EARLY-CHILDHOOD; SPECIALIZATION; ACTIVATION; NETWORK;
   INSIGHTS
AB Understanding the neurodevelopmental trajectories of infants and children is essential for the early identification of neurodevelopmental disorders, elucidating the neural mechanisms underlying the disorders, and predicting developmental outcomes. Functional Near-Infrared Spectroscopy (fNIRS) is an infant-friendly neuroimaging tool that enables the monitoring of cerebral hemodynamic responses from the neonatal period. Due to its advantages, fNIRS is a promising tool for studying neurodevelopmental trajectories. Although many researchers have used fNIRS to study neural development in infants/children and have reported important findings, there is a lack of synthesized evidence for using fNIRS to track neurodevelopmental trajectories in infants and children. The current systematic review summarized 84 original fNIRS studies and showed a general trend of age-related increase in network integration and segregation, interhemispheric connectivity, leftward asymmetry, and differences in phase oscillation during resting-state. Moreover, typically developing infants and children showed a developmental trend of more localized and differentiated activation when processing visual, auditory, and tactile information, suggesting more mature and specialized sensory networks. Later in life, children switched from recruiting bilateral auditory to a left-lateralized language circuit when processing social auditory and language information and showed increased prefrontal activation during executive functioning tasks. The developmental trajectories are different in children with developmental disorders, with infants at risk for autism spectrum disorder showing initial overconnectivity followed by underconnectivity during resting-state; and children with attention-deficit/hyperactivity disorders showing lower prefrontal cortex activation during executive functioning tasks compared to their typically developing peers throughout childhood. The current systematic review supports the use of fNIRS in tracking the neurodevelopmental trajectories in children. More longitudinal studies are needed to validate the neurodevelopmental trajectories and explore the use of these neurobiomarkers for the early identification of developmental disorders and in tracking the effects of interventions.
C1 [Su, Wan-Chun; Colacot, Rebekah; Ahmed, Nora; Nguyen, Thien; George, Tony; Gandjbakhche, Amir] Eunice Kennedy Shriver Natl Inst Child Hlth & Huma, NIH, Bethesda, MD 20892 USA.
C3 National Institutes of Health (NIH) - USA; NIH Eunice Kennedy Shriver
   National Institute of Child Health & Human Development (NICHD)
RP Gandjbakhche, A (corresponding author), Eunice Kennedy Shriver Natl Inst Child Hlth & Huma, NIH, Bethesda, MD 20892 USA.
EM gandjbaa@mail.nih.gov
FU This study was supported by the Intramural Research Program (IRP) of the
   National Institute of Child Health and Human Development (Project
   Number: 1ZIAHD008882-10), the National Institute of Health's
   Bench-to-Bedside Program. [1ZIAHD008882-10]; Intramural Research Program
   (IRP) of the National Institute of Child Health and Human Development;
   National Institute of Health's Bench-to-Bedside Program
FX This study was supported by the Intramural Research Program (IRP) of the
   National Institute of Child Health and Human Development (Project
   Number: 1ZIAHD008882-10), the National Institute of Health's
   Bench-to-Bedside Program.
CR American Psychiatric Association, 2013, DIAGN STAT MAN MENT, DOI DOI 10.1176/APPI.BOOKS.9780890425596
   Bayet L, 2021, DEV COGN NEUROS-NETH, V47, DOI 10.1016/j.dcn.2020.100882
   Bhavnani S, 2021, PLOS ONE, V16, DOI 10.1371/journal.pone.0247223
   Boersma M, 2011, HUM BRAIN MAPP, V32, P413, DOI 10.1002/hbm.21030
   Brink TT, 2011, FRONT PSYCHOL, V2, DOI 10.3389/fpsyg.2011.00080
   Bulgarelli C, 2020, HUM BRAIN MAPP, V41, P2717, DOI 10.1002/hbm.24974
   Buss AT, 2014, NEUROIMAGE, V85, P314, DOI 10.1016/j.neuroimage.2013.05.034
   Cai L, 2019, NEUROPHOTONICS, V6, DOI 10.1117/1.NPh.6.2.025005
   Cai L, 2018, DEV COGN NEUROS-NETH, V30, P223, DOI 10.1016/j.dcn.2018.03.003
   Cao W, 2021, BRAIN SCI, V11, DOI 10.3390/brainsci11010120
   Chen YY, 2018, NEURORADIOLOGY, V60, P403, DOI 10.1007/s00234-017-1973-1
   Clairmont C, 2022, FRONT NEUROSCI-SWITZ, V15, DOI 10.3389/fnins.2021.812946
   Conti E, 2022, FRONT NEUROSCI-SWITZ, V16, DOI 10.3389/fnins.2022.785993
   Cusack R, 2018, DEV COGN NEUROS-NETH, V33, P194, DOI 10.1016/j.dcn.2017.11.003
   Dashtestani H, 2022, SCI REP-UK, V12, DOI 10.1038/s41598-022-10942-1
   de Oliveira SR, 2019, EARLY HUM DEV, V133, P23, DOI 10.1016/j.earlhumdev.2019.04.007
   Ding GQ, 2021, FRONT HUM NEUROSCI, V15, DOI 10.3389/fnhum.2021.621025
   Downes M, 2017, DEV MED CHILD NEUROL, V59, P581, DOI 10.1111/dmcn.13395
   Eng CM, 2022, DEVELOPMENTAL SCI, V25, DOI 10.1111/desc.13328
   Fava E, 2014, BRAIN SCI, V4, P471, DOI 10.3390/brainsci4030471
   Franceschini MA, 2007, PEDIATR RES, V61, P546, DOI 10.1203/pdr.0b013e318045be99
   Goto T, 2015, FRONT HUM NEUROSCI, V9, DOI 10.3389/fnhum.2015.00417
   Grossmann T, 2010, NEURON, V65, P852, DOI 10.1016/j.neuron.2010.03.001
   Hakuno Y, 2020, NEUROIMAGE, V218, DOI 10.1016/j.neuroimage.2020.116901
   Hirai M, 2022, DEV PSYCHOBIOL, V64, DOI 10.1002/dev.22229
   Homae F, 2012, HUM BRAIN MAPP, V33, P596, DOI 10.1002/hbm.21236
   Homae F, 2010, J NEUROSCI, V30, P4877, DOI 10.1523/JNEUROSCI.5618-09.2010
   Honda Y, 2010, BRAIN RES, V1308, P137, DOI 10.1016/j.brainres.2009.10.046
   Hoyniak C, 2017, DEV NEUROPSYCHOL, V42, P1, DOI 10.1080/87565641.2016.1247162
   Huang JA, 2019, J INTEGR NEUROSCI, V18, P253, DOI 10.31083/j.jin.2019.03.183
   Ichikawa H, 2019, NEUROIMAGE, V186, P817, DOI 10.1016/j.neuroimage.2018.11.031
   Ishii S, 2017, BRAIN DEV-JPN, V39, P395, DOI 10.1016/j.braindev.2016.12.005
   Jacobs RA, 1999, TRENDS COGN SCI, V3, P31, DOI 10.1016/S1364-6613(98)01260-1
   Jasinska KK, 2014, DEV NEUROPSYCHOL, V39, P421, DOI 10.1080/87565641.2014.939180
   Johnson MH, 2011, DEV COGN NEUROS-NETH, V1, P7, DOI 10.1016/j.dcn.2010.07.003
   Kaga Y, 2020, BRAIN DEV-JPN, V42, P555, DOI 10.1016/j.braindev.2020.05.007
   Kawakubo Y, 2011, PLOS ONE, V6, DOI 10.1371/journal.pone.0025944
   Kawakubo Y, 2009, PLOS ONE, V4, DOI 10.1371/journal.pone.0006881
   Keehn B, 2013, FRONT HUM NEUROSCI, V7, DOI 10.3389/fnhum.2013.00444
   Khundrakpam BS, 2013, CEREB CORTEX, V23, P2072, DOI 10.1093/cercor/bhs187
   Kida T, 2013, NEUROSCI LETT, V541, P63, DOI 10.1016/j.neulet.2013.01.048
   Kobayashi M, 2021, NEUROIMAGE, V244, DOI 10.1016/j.neuroimage.2021.118598
   Korhonen V, 2014, BRAIN CONNECT, V4, P677, DOI 10.1089/brain.2014.0258
   Li SY, 2022, FRONT PUBLIC HEALTH, V10, DOI 10.3389/fpubh.2022.832845
   Liang ZH, 2022, BIOMED OPT EXPRESS, V13, P1718, DOI 10.1364/BOE.449341
   Liang ZH, 2021, IEEE J BIOMED HEALTH, V25, P2497, DOI 10.1109/JBHI.2021.3053900
   Liu GF, 2022, CORTEX, V154, P390, DOI 10.1016/j.cortex.2022.06.009
   Lloyd-Fox S, 2017, DEV COGN NEUROS-NETH, V25, P92, DOI 10.1016/j.dcn.2016.11.005
   Lloyd-Fox S, 2010, NEUROSCI BIOBEHAV R, V34, P269, DOI 10.1016/j.neubiorev.2009.07.008
   Lloyd-Fox S, 2019, DEVELOPMENTAL SCI, V22, DOI 10.1111/desc.12817
   Long XY, 2017, NEUROIMAGE, V155, P322, DOI 10.1016/j.neuroimage.2017.04.059
   Luna B, 2010, BRAIN COGNITION, V72, P101, DOI 10.1016/j.bandc.2009.08.005
   Mayseless N, 2021, PLOS ONE, V16, DOI 10.1371/journal.pone.0259422
   McDonald NM, 2019, DEV COGN NEUROS-NETH, V36, DOI 10.1016/j.dcn.2019.100638
   McKay C, 2021, DEVELOPMENTAL SCI, DOI 10.1111/desc.13205
   McPartland JC, 2021, J AUTISM DEV DISORD, V51, P4333, DOI 10.1007/s10803-021-05095-5
   Mehnert J, 2013, BRAIN DEV-JPN, V35, P894, DOI 10.1016/j.braindev.2012.11.006
   Miguel HO, 2019, SOC NEUROSCI-UK, V14, P571, DOI 10.1080/17470919.2018.1536000
   Minagawa Y, 2017, BRAIN LANG, V170, P39, DOI 10.1016/j.bandl.2017.03.005
   Minagawa-Kawai Y, 2007, J NEUROSCI, V27, P315, DOI 10.1523/JNEUROSCI.1984-06.2007
   Minagawa-Kawai Y, 2013, FRONT PSYCHOL, V4, DOI 10.3389/fpsyg.2013.00170
   Moriguchi Y, 2020, DEV NEUROPSYCHOL, V45, P39, DOI 10.1080/87565641.2019.1710512
   Moriguchi Y, 2018, DEV PSYCHOBIOL, V60, P989, DOI 10.1002/dev.21791
   Moriguchi Y, 2014, TRENDS NEUROSCI EDUC, V3, P122, DOI 10.1016/j.tine.2014.07.001
   Moriguchi Y, 2011, DEV COGN NEUROS-NETH, V1, P153, DOI 10.1016/j.dcn.2010.12.004
   Moriguchi Y, 2009, P NATL ACAD SCI USA, V106, P6017, DOI 10.1073/pnas.0809747106
   Nakato E, 2009, HUM BRAIN MAPP, V30, P462, DOI 10.1002/hbm.20516
   Nishimura T, 2016, INT J EPIDEMIOL, V45, P543, DOI 10.1093/ije/dyv363
   Nishiyori R, 2016, DEV PSYCHOBIOL, V58, P773, DOI 10.1002/dev.21418
   Noreika V, 2020, INFANT BEHAV DEV, V58, DOI 10.1016/j.infbeh.2019.101393
   O'Reilly C, 2017, PLOS ONE, V12, DOI 10.1371/journal.pone.0175870
   Obersteiner A, 2010, ZDM-MATH EDUC, V42, P541, DOI 10.1007/s11858-010-0256-7
   Olulade OA, 2020, P NATL ACAD SCI USA, V117, P23477, DOI 10.1073/pnas.1905590117
   Papasideris M, 2021, DEV PSYCHOBIOL, V63, DOI 10.1002/dev.22199
   Paquette N, 2015, NEUROPSYCHOLOGIA, V68, P117, DOI 10.1016/j.neuropsychologia.2015.01.007
   Pecyna MB, 2013, ADV EXP MED BIOL, V788, P175, DOI 10.1007/978-94-007-6627-3_26
   Perdue KL, 2019, DEVELOPMENTAL SCI, V22, DOI 10.1111/desc.12839
   Perlman SB, 2016, CEREB CORTEX, V26, P2790, DOI 10.1093/cercor/bhv139
   Petitto LA, 2012, BRAIN LANG, V121, P130, DOI 10.1016/j.bandl.2011.05.003
   Pirazzoli L, 2022, DEV COGN NEUROS-NETH, V56, DOI 10.1016/j.dcn.2022.101125
   Reynolds JE, 2019, DEV COGN NEUROS-NETH, V39, DOI 10.1016/j.dcn.2019.100682
   Rodriguez ES., 2020, REV MEX PEDIAT, V87, P97, DOI [10.35366/94839, DOI 10.35366/94839]
   Saad JF, 2020, FRONT INTEGR NEUROSC, V14, DOI 10.3389/fnint.2020.00031
   Saggar M, 2019, NEUROIMAGE, V196, P94, DOI 10.1016/j.neuroimage.2019.03.080
   Sato Y, 2010, J COGNITIVE NEUROSCI, V22, P2503, DOI 10.1162/jocn.2009.21377
   Scheerer NE, 2013, EUR J NEUROSCI, V38, P3189, DOI 10.1111/ejn.12301
   Scherf KS, 2006, J COGNITIVE NEUROSCI, V18, P1045, DOI 10.1162/jocn.2006.18.7.1045
   Schroeter ML, 2004, NEUROIMAGE, V23, P1317, DOI 10.1016/j.neuroimage.2004.08.001
   Sela I, 2011, LECT NOTES ARTIF INT, V6780, P231, DOI 10.1007/978-3-642-21852-1_29
   Shrager J, 1996, NEURAL NETWORKS, V9, P1119, DOI 10.1016/0893-6080(96)00033-0
   Smyser CD, 2011, NEUROIMAGE, V56, P1437, DOI 10.1016/j.neuroimage.2011.02.073
   Smyser CD, 2010, CEREB CORTEX, V20, P2852, DOI 10.1093/cercor/bhq035
   Spironelli C, 2009, BIOL PSYCHOL, V80, P35, DOI 10.1016/j.biopsycho.2008.01.012
   Su WC, 2023, SCI REP-UK, V13, DOI 10.1038/s41598-023-31609-5
   Su WC, 2022, SCI REP-UK, V12, DOI 10.1038/s41598-022-08689-w
   Su WC, 2022, FRONT PSYCHIATRY, V13, DOI 10.3389/fpsyt.2022.794652
   Su WC, 2021, SCI REP-UK, V11, DOI 10.1038/s41598-021-94519-4
   Su WC, 2020, PLOS ONE, V15, DOI 10.1371/journal.pone.0240301
   Su WC, 2020, FRONT HUM NEUROSCI, V14, DOI 10.3389/fnhum.2020.00057
   Suzuki K, 2018, CLIN NEUROPHYSIOL, V129, P759, DOI 10.1016/j.clinph.2018.01.010
   Taga G, 2003, P NATL ACAD SCI USA, V100, P10722, DOI 10.1073/pnas.1932552100
   Taga G, 2018, NEUROIMAGE, V178, P519, DOI 10.1016/j.neuroimage.2018.05.075
   Taga G, 2018, NEUROPHOTONICS, V5, DOI 10.1117/1.NPh.5.1.011017
   Takamura T, 2015, FRONT NEUROSCI-SWITZ, V9, DOI 10.3389/fnins.2015.00200
   Tando T, 2014, BRAIN DEV-JPN, V36, P844, DOI 10.1016/j.braindev.2014.01.002
   Telkemeyer S, 2011, FRONT PSYCHOL, V2, DOI 10.3389/fpsyg.2011.00062
   Thapar A, 2017, LANCET PSYCHIAT, V4, P339, DOI 10.1016/S2215-0366(16)30376-5
   Timeo S, 2019, NEUROPSYCHOLOGIA, V126, P3, DOI 10.1016/j.neuropsychologia.2017.09.011
   Tsujii T, 2009, NEUROREPORT, V20, P759, DOI 10.1097/WNR.0b013e32832aa975
   Uddin LQ, 2013, FRONT HUM NEUROSCI, V7, DOI 10.3389/fnhum.2013.00458
   van der Kant A, 2020, DEV COGN NEUROS-NETH, V45, DOI 10.1016/j.dcn.2020.100819
   van der Kant A, 2018, DEV COGN NEUROS-NETH, V30, P23, DOI 10.1016/j.dcn.2017.12.003
   Wagner JB, 2011, FRONT PSYCHOL, V2, DOI 10.3389/fpsyg.2011.00168
   Wang SH, 2013, CLIN NEUROPHYSIOL, V124, P2181, DOI 10.1016/j.clinph.2013.05.008
   Watanabe H, 2017, P NATL ACAD SCI USA, V114, pE1737, DOI 10.1073/pnas.1616866114
   Watanabe H, 2010, NEUROIMAGE, V50, P1536, DOI 10.1016/j.neuroimage.2010.01.068
   Weiss-Croft LJ, 2015, NEUROIMAGE, V123, P269, DOI 10.1016/j.neuroimage.2015.07.046
   Wilcox T, 2014, NEUROIMAGE, V99, P129, DOI 10.1016/j.neuroimage.2014.04.082
   Wu K, 2013, PLOS ONE, V8, DOI 10.1371/journal.pone.0055347
   Yamane N, 2021, COGNITION, V213, DOI 10.1016/j.cognition.2021.104711
   Yamasaki T, 2013, EXP NEUROL, V250, P313, DOI 10.1016/j.expneurol.2013.10.005
   Yasumura A, 2019, BRAIN DEV-JPN, V41, P577, DOI 10.1016/j.braindev.2019.03.006
   Yeung MK, 2020, BRAIN COGNITION, V143, DOI 10.1016/j.bandc.2020.105585
   Zhang F, 2022, AUTISM RES, V15, P2223, DOI 10.1002/aur.2827
   Zhang F, 2022, INFANT BEHAV DEV, V67, DOI 10.1016/j.infbeh.2022.101724
   Zhang H, 2019, NEUROIMAGE, V185, P664, DOI 10.1016/j.neuroimage.2018.07.004
   Zhang Z, 2020, J AUTISM DEV DISORD, V50, P4022, DOI 10.1007/s10803-020-04461-z
   Zhao C, 2021, CHILD NEUROPSYCHOL, V27, P333, DOI 10.1080/09297049.2020.1853090
   Zimmermann BB, 2012, ADV EXP MED BIOL, V737, P103, DOI 10.1007/978-1-4614-1566-4_16
NR 129
TC 0
Z9 0
U1 9
U2 16
PU FRONTIERS MEDIA SA
PI LAUSANNE
PA AVENUE DU TRIBUNAL FEDERAL 34, LAUSANNE, CH-1015, SWITZERLAND
SN 1664-0640
J9 FRONT PSYCHIATRY
JI Front. Psychiatry
PD SEP 14
PY 2023
VL 14
AR 1210000
DI 10.3389/fpsyt.2023.1210000
PG 15
WC Psychiatry
WE Science Citation Index Expanded (SCI-EXPANDED); Social Science Citation Index (SSCI)
SC Psychiatry
GA S7OG1
UT WOS:001073020700001
PM 37779610
OA gold, Green Published
DA 2024-05-29
ER

PT J
AU Edwards, LA
   Wagner, JB
   Tager-Flusberg, H
   Nelson, CA
AF Edwards, Laura A.
   Wagner, Jennifer B.
   Tager-Flusberg, Helen
   Nelson, Charles A.
TI Differences in Neural Correlates of Speech Perception in 3 Month Olds at
   High and Low Risk for Autism Spectrum Disorder
SO JOURNAL OF AUTISM AND DEVELOPMENTAL DISORDERS
LA English
DT Article
DE Autism spectrum disorders; Near infrared spectroscopy; Speech
   processing; Infancy; Endophenotype; Language
ID NEAR-INFRARED SPECTROSCOPY; INFANTS; LANGUAGE; LATERALIZATION; CHILDREN;
   BRAIN; RECOGNITION; ACTIVATION; EXPERIENCE; REPETITION
AB In this study, we investigated neural precursors of language acquisition as potential endophenotypes of autism spectrum disorder (ASD) in 3-month-old infants at high and low familial ASD risk. Infants were imaged using functional near-infrared spectroscopy while they listened to auditory stimuli containing syllable repetitions; their neural responses were analyzed over left and right temporal regions. While female low risk infants showed initial neural activation that decreased over exposure to repetition-based stimuli, potentially indicating a habituation response to repetition in speech, female high risk infants showed no changes in neural activity over exposure. This finding may indicate a potential neural endophenotype of language development or ASD specific to females at risk for the disorder.
C1 [Edwards, Laura A.] Marcus Autism Ctr, 1920 Briarcliff Rd NE, Atlanta, GA 30329 USA.
   [Wagner, Jennifer B.] CUNY Coll Staten Isl, 2800 Victory Blvd,Bldg 4S,Room 209, Staten Isl, NY 10314 USA.
   [Tager-Flusberg, Helen] Boston Univ, 64 Cummington Mall,Room 170D, Boston, MA 02215 USA.
   [Edwards, Laura A.; Nelson, Charles A.] Harvard Univ, Boston Childrens Hosp, 1 Autumn St,6th Floor, Boston, MA 02215 USA.
   [Edwards, Laura A.; Nelson, Charles A.] Harvard Grad Sch Educ, Cambridge, MA 02138 USA.
C3 City University of New York (CUNY) System; College of Staten Island
   (CUNY); Boston University; Harvard University; Boston Children's
   Hospital; Harvard University
RP Nelson, CA (corresponding author), Harvard Univ, Boston Childrens Hosp, 1 Autumn St,6th Floor, Boston, MA 02215 USA.; Nelson, CA (corresponding author), Harvard Grad Sch Educ, Cambridge, MA 02138 USA.
EM laura.ann.edwards@emory.edu; jennifer.wagner@csi.cuny.edu;
   htagerf@bu.edu; charles.nelson@childrens.harvard.edu
OI Wagner, Jennifer/0000-0001-8174-0534; Nelson,
   Charles/0000-0002-4723-247X
FU NIH [R01-DC010290]; Simons Foundation [137186]
FX This research was supported by NIH R01-DC010290 to Helen Tager-Flusberg
   and Charles A. Nelson and The Simons Foundation (137186) to Charles A.
   Nelson.
CR [Anonymous], 2013, DIAGNOSTIC STAT MANU, VFifth, P1000
   Bauer DJ, 2002, APPL PSYCHOLINGUIST, V23, P313, DOI 10.1017/S0142716402003016
   Boddaert N, 2003, AM J PSYCHIAT, V160, P2057, DOI 10.1176/appi.ajp.160.11.2057
   Bornstein M.O., 2004, FIRST LANG, V24, P267, DOI [DOI 10.1177/0142723704045681, 10.1177/0142723704045681]
   Bosl W, 2011, BMC MED, V9, DOI 10.1186/1741-7015-9-18
   Byers-Heinlein K, 2013, COGNITION, V128, P407, DOI 10.1016/j.cognition.2013.05.010
   COHEN J., 1969, Statistical power analysis
   De Giacomo A, 1998, EUR CHILD ADOLES PSY, V7, P131, DOI 10.1007/s007870050058
   Devor A, 2005, P NATL ACAD SCI USA, V102, P3822, DOI 10.1073/pnas.0407789102
   Elsabbagh M, 2010, TRENDS COGN SCI, V14, P81, DOI 10.1016/j.tics.2009.12.005
   Elsabbagh M, 2009, BIOL PSYCHIAT, V65, P31, DOI 10.1016/j.biopsych.2008.09.034
   Emberson LL, 2017, DEV COGN NEUROS-NETH, V23, P26, DOI 10.1016/j.dcn.2016.11.002
   Eriksson M, 2012, BRIT J DEV PSYCHOL, V30, P326, DOI 10.1111/j.2044-835X.2011.02042.x
   Eyler LT, 2012, BRAIN, V135, P949, DOI 10.1093/brain/awr364
   FANTZ RL, 1964, SCIENCE, V146, P668, DOI 10.1126/science.146.3644.668
   Fenson L., 2006, MacArthur-Bates communicative development inventories (CDIs), V2nd
   Flagg EJ, 2005, NEUROSCI LETT, V386, P82, DOI 10.1016/j.neulet.2005.05.037
   Fox SE, 2013, FRONT HUM NEUROSCI, V7, DOI 10.3389/fnhum.2013.00089
   Gabard-Durnam L, 2015, J AUTISM DEV DISORD, V45, P473, DOI 10.1007/s10803-013-1926-4
   Gervain Judit, 2008, Proc Natl Acad Sci U S A, V105, P14222, DOI 10.1073/pnas.0806530105
   Gleason J.B., 2002, Biology, society, and behavior: The development of sex differences in cognition, P127
   Gottesman II, 2003, AM J PSYCHIAT, V160, P636, DOI 10.1176/appi.ajp.160.4.636
   Grill-Spector K, 2006, TRENDS COGN SCI, V10, P14, DOI 10.1016/j.tics.2005.11.006
   Guiraud JA, 2011, NEUROREPORT, V22, P845, DOI 10.1097/WNR.0b013e32834c0bec
   Halladay AK, 2015, MOL AUTISM, V6, DOI 10.1186/s13229-015-0019-y
   Huppert TJ, 2009, APPL OPTICS, V48, pD280, DOI 10.1364/AO.48.00D280
   Iverson JM, 2010, J CHILD LANG, V37, P229, DOI 10.1017/S0305000909990432
   Kameyama M, 2004, NEUROIMAGE, V22, P1715, DOI 10.1016/j.neuroimage.2004.03.050
   Keehn B, 2015, AUTISM RES, V8, P187, DOI 10.1002/aur.1438
   Keehn B, 2013, FRONT HUM NEUROSCI, V7, DOI 10.3389/fnhum.2013.00444
   Key APF, 2012, AUTISM RES, V5, P253, DOI 10.1002/aur.1231
   Kleinhans NM, 2008, BRAIN RES, V1221, P115, DOI 10.1016/j.brainres.2008.04.080
   Knaus TA, 2010, BRAIN LANG, V112, P113, DOI 10.1016/j.bandl.2009.11.005
   Kuhl PK, 2004, NAT REV NEUROSCI, V5, P831, DOI 10.1038/nrn1533
   Lai MC, 2011, PLOS ONE, V6, DOI 10.1371/journal.pone.0020835
   Little VM, 1999, DEV NEUROPSYCHOL, V16, P455, DOI 10.1207/S15326942DN1603_26
   Lloyd-Fox S, 2013, P ROY SOC B-BIOL SCI, V280, DOI 10.1098/rspb.2012.3026
   Lombardo MV, 2015, NEURON, V86, P567, DOI 10.1016/j.neuron.2015.03.023
   Luyster RJ, 2014, DEV COGN NEUROS-NETH, V8, P131, DOI 10.1016/j.dcn.2013.09.006
   Marcus GF, 1999, SCIENCE, V283, P77, DOI 10.1126/science.283.5398.77
   McCleery JP, 2009, BIOL PSYCHIAT, V66, P950, DOI 10.1016/j.biopsych.2009.07.031
   Messinger D, 2013, J AM ACAD CHILD PSY, V52, P300, DOI 10.1016/j.jaac.2012.12.011
   Mullen E.M., 1995, MULLEN SCALES EARLY
   Newschaffer CJ, 2007, ANNU REV PUBL HEALTH, V28, P235, DOI 10.1146/annurev.publhealth.28.021406.144007
   Okamoto M, 2004, NEUROIMAGE, V21, P99, DOI 10.1016/j.neuroimage.2003.08.026
   Ozonoff S, 2011, PEDIATRICS, V128, pE488, DOI 10.1542/peds.2010-2825
   Parke R., 2008, Child psychology: A contemporary viewpoint
   Peña M, 2003, P NATL ACAD SCI USA, V100, P11702, DOI 10.1073/pnas.1934290100
   Perani D, 2011, P NATL ACAD SCI USA, V108, P16056, DOI 10.1073/pnas.1102991108
   Righi G, 2014, PLOS ONE, V9, DOI 10.1371/journal.pone.0105176
   Seery A, 2014, J NEURODEV DISORD, V6, DOI 10.1186/1866-1955-6-43
   Seery AM, 2013, DEV COGN NEUROS-NETH, V5, P10, DOI 10.1016/j.dcn.2012.11.007
   Sinha P, 2014, P NATL ACAD SCI USA, V111, P15220, DOI 10.1073/pnas.1416797111
   Sommerville JA, 2005, COGNITION, V96, pB1, DOI 10.1016/j.cognition.2004.07.004
   Tager-Flusberg H, 2010, NEURAL NETWORKS, V23, P1072, DOI 10.1016/j.neunet.2010.07.008
   THOMAS DG, 1995, DEV PSYCHOL, V31, P946, DOI 10.1037/0012-1649.31.6.946
   Tierney AL, 2012, PLOS ONE, V7, DOI 10.1371/journal.pone.0039127
   Tong YJ, 2010, NEUROIMAGE, V53, P553, DOI 10.1016/j.neuroimage.2010.06.049
   Turk-Browne NB, 2008, FRONT HUM NEUROSCI, V2, DOI 10.3389/neuro.09.016.2008
   VANDERMAELEN AL, 1975, DEV PSYCHOL, V11, P711
   Vannasing P, 2016, NEUROPSYCHOLOGIA, V84, P63, DOI 10.1016/j.neuropsychologia.2016.01.038
   Viding E, 2007, BEHAV GENET, V37, P51, DOI 10.1007/s10519-006-9105-4
   Wagner JB, 2011, FRONT PSYCHOL, V2, DOI 10.3389/fpsyg.2011.00168
   Wan CY, 2012, ANN NY ACAD SCI, V1252, P332, DOI 10.1111/j.1749-6632.2012.06446.x
   Watanabe A, 2004, SCHIZOPHRENIA BULL, V30, P435, DOI 10.1093/oxfordjournals.schbul.a007090
   Wetherby AM, 2004, J AUTISM DEV DISORD, V34, P473, DOI 10.1007/s10803-004-2544-y
   Wingate M, 2014, MMWR SURVEILL SUMM, V63
   Wolff JJ, 2015, BRAIN, V138, P2046, DOI 10.1093/brain/awv118
   Zwaigenbaum L, 2005, INT J DEV NEUROSCI, V23, P143, DOI 10.1016/j.ijdevneu.2004.05.001
NR 69
TC 22
Z9 25
U1 0
U2 19
PU SPRINGER/PLENUM PUBLISHERS
PI NEW YORK
PA 233 SPRING ST, NEW YORK, NY 10013 USA
SN 0162-3257
EI 1573-3432
J9 J AUTISM DEV DISORD
JI J. Autism Dev. Disord.
PD OCT
PY 2017
VL 47
IS 10
BP 3125
EP 3138
DI 10.1007/s10803-017-3222-1
PG 14
WC Psychology, Developmental
WE Social Science Citation Index (SSCI)
SC Psychology
GA FH4JT
UT WOS:000411120300016
PM 28688078
DA 2024-05-29
ER

PT J
AU Ding, KY
   Wang, HA
   Li, CJ
   Liu, FL
   Yu, DC
AF Ding, Keya
   Wang, Hongan
   Li, Chuanjiang
   Liu, Fulin
   Yu, Dongchuan
TI Decreased Right Prefrontal Synchronization Strength and Asymmetry During
   Joint Attention in the Left-Behind Children: A Functional Near-Infrared
   Spectroscopy Study
SO FRONTIERS IN PHYSIOLOGY
LA English
DT Article
DE left-behind children in rural area; synchronization; right prefrontal
   cortex; social cognition and interaction; fNIRS (functional
   near-infrared spectroscopy); S-Renyi synchronization estimation
ID AUTISM SPECTRUM DISORDER; PARENTAL MIGRATION; ALZHEIMERS-DISEASE;
   YOUNG-CHILDREN; EEG; DEPRIVATION; ACTIVATION; COMPLEXITY; HEALTH; POWER
AB Although there are millions of left-behind children in China, the researches on brain structure and functions in left-behind children are not sufficient at the brain imaging level. This study aimed to explore whether there is decreased prefrontal synchronization during joint attention in left-behind children. Sixty children (65.12 +/- 6.54 months, 29 males) with 34 left-behind children were recruited. The functional near-infrared spectroscopy (fNIRS) imaging data from the prefrontal cortex during joint attention, as well as behavioral measures (associated with family income, intelligence, language, and social-emotional abilities), were collected. Results verified that brain imaging data and behavioral measures are correlative and support that left-behind children have deficits in social-emotional abilities. More importantly, left-behind children showed decreased synchronization strength and asymmetry in the right middle frontal gyrus during joint attention. The findings suggest that decreased right prefrontal synchronization strength and asymmetry during joint attention might be vulnerability factors in the development of left-behind children.
C1 [Ding, Keya; Wang, Hongan; Liu, Fulin; Yu, Dongchuan] Southeast Univ, Res Ctr Learning Sci, Key Lab Child Dev & Learning Sci, Nanjing, Peoples R China.
   [Ding, Keya; Wang, Hongan; Liu, Fulin; Yu, Dongchuan] Southeast Univ, Sch Biol Sci & Med Engn, Nanjing, Peoples R China.
   [Li, Chuanjiang] Zhejiang Normal Univ, Hangzhou Coll Early Childhood Teachers Educ, Hangzhou, Peoples R China.
   [Yu, Dongchuan] Zhengzhou Univ, Affiliated Hosp 3, Dept Child Dev & Behav, Zhengzhou, Peoples R China.
C3 Southeast University - China; Southeast University - China; Zhejiang
   Normal University; Zhengzhou University
RP Yu, DC (corresponding author), Southeast Univ, Res Ctr Learning Sci, Key Lab Child Dev & Learning Sci, Nanjing, Peoples R China.; Yu, DC (corresponding author), Southeast Univ, Sch Biol Sci & Med Engn, Nanjing, Peoples R China.; Yu, DC (corresponding author), Zhengzhou Univ, Affiliated Hosp 3, Dept Child Dev & Behav, Zhengzhou, Peoples R China.
EM dcyu@seu.edu.cn
RI Liu, Fulin/IWM-2253-2023; Hongan, Wang/KEJ-0343-2024
OI Liu, Fulin/0009-0009-8749-2928; Ding, Keya/0000-0001-8327-8195
CR Baldwin D., 1995, Joint attention, DOI DOI 10.4324/9781315806617
   Baron-Cohen S., 2004, MIND READING INTERAC
   Cai L, 2019, NEUROPHOTONICS, V6, DOI 10.1117/1.NPh.6.2.025005
   Charman T, 2003, PHILOS T R SOC B, V358, P315, DOI 10.1098/rstb.2002.1199
   Chugani HT, 2001, NEUROIMAGE, V14, P1290, DOI 10.1006/nimg.2001.0917
   Czigler B, 2008, INT J PSYCHOPHYSIOL, V68, P75, DOI 10.1016/j.ijpsycho.2007.11.002
   Dawson G, 2002, CHILD DEV, V73, P345, DOI 10.1111/1467-8624.00411
   DELPY DT, 1988, PHYS MED BIOL, V33, P1433, DOI 10.1088/0031-9155/33/12/008
   Dinstein I, 2011, NEURON, V70, P1218, DOI 10.1016/j.neuron.2011.04.018
   Erra RG, 2017, FRONT COMPUT NEUROSC, V11, DOI 10.3389/fncom.2017.00098
   Fellmeth G, 2018, LANCET, V392, P2567, DOI 10.1016/S0140-6736(18)32558-3
   Ferrari M, 2012, NEUROIMAGE, V63, P921, DOI 10.1016/j.neuroimage.2012.03.049
   Fu YC, 2019, FRONT NEURAL CIRCUIT, V13, DOI 10.3389/fncir.2019.00033
   Gao F, 2017, BRAIN TOPOGR, V30, P233, DOI 10.1007/s10548-016-0520-4
   Gee DG, 2013, P NATL ACAD SCI USA, V110, P15638, DOI 10.1073/pnas.1307893110
   Haehl W, 2020, BIOL PSYCHOL, V155, DOI 10.1016/j.biopsycho.2020.107927
   Harmon-Jones E, 2001, J PERS SOC PSYCHOL, V80, P797, DOI 10.1037/0022-3514.80.5.797
   He BY, 2012, PSYCHIAT RES, V200, P306, DOI 10.1016/j.psychres.2012.04.001
   Hogan MJ, 2003, INT J PSYCHOPHYSIOL, V49, P147, DOI 10.1016/S0167-8760(03)00118-1
   Huppert TJ, 2009, APPL OPTICS, V48, pD280, DOI 10.1364/AO.48.00D280
   Irisawa S, 2006, NEUROPSYCHOBIOLOGY, V54, P134, DOI 10.1159/000098264
   Jalili M, 2007, PLOS ONE, V2, DOI 10.1371/journal.pone.0001059
   Jalili M, 2014, IEEE T NEUR SYS REH, V22, P212, DOI 10.1109/TNSRE.2013.2289899
   Jia HB, 2018, SCI REP-UK, V8, DOI 10.1038/s41598-018-26329-0
   Johnstone T, 2007, J NEUROSCI, V27, P8877, DOI 10.1523/JNEUROSCI.2063-07.2007
   Just MA, 2004, BRAIN, V127, P1811, DOI 10.1093/brain/awh199
   Koenig T, 2005, NEUROBIOL AGING, V26, P165, DOI 10.1016/j.neurobiolaging.2004.03.008
   Lee H, 2012, NEUROIMAGE, V62, P1575, DOI 10.1016/j.neuroimage.2012.05.044
   Li YW, 2016, BRAIN COGNITION, V108, P47, DOI 10.1016/j.bandc.2016.07.006
   Lu L., 1998, The Peabody Picture Vocabulary Test-revised in Chinese
   Marco EM, 2015, NEUROSCI BIOBEHAV R, V51, P151, DOI 10.1016/j.neubiorev.2015.01.015
   Mark C.A, 2019, FUNCTIONAL NEAR INFR
   McLaughlin KA, 2017, BIOL PSYCHIAT, V82, P462, DOI 10.1016/j.biopsych.2017.02.1096
   McLaughlin KA, 2014, NEUROSCI BIOBEHAV R, V47, P578, DOI 10.1016/j.neubiorev.2014.10.012
   Ministry of Civil Affairs of China, 2021, CHART DAT LEFT BEH C
   Mueller SC, 2010, NEUROPSYCHOLOGIA, V48, P3037, DOI 10.1016/j.neuropsychologia.2010.06.013
   Mundy P., 2006, The Development of Social Engagement Neurobiological Perspectives, P81, DOI DOI 10.1093/ACPROF:OSO/9780195168716.003.0004
   Mundy P, 2007, CURR DIR PSYCHOL SCI, V16, P269, DOI 10.1111/j.1467-8721.2007.00518.x
   Oberwelland E., 2006, NEUROIMAGE, V130, P260
   Pikovsky A., 2001, SYNCHRONIZATION UNIV, V2, P3
   Querne L, 2017, J ATTEN DISORD, V21, P1208, DOI 10.1177/1087054713517542
   Righero M, 2009, 2009 EUROPEAN CONFERENCE ON CIRCUIT THEORY AND DESIGN, VOLS 1 AND 2, P466, DOI 10.1109/ECCTD.2009.5275015
   Scholkmann F, 2010, PHYSIOL MEAS, V31, P649, DOI 10.1088/0967-3334/31/5/004
   Spencer KM, 2003, J NEUROSCI, V23, P7407
   Strangman G, 2002, NEUROIMAGE, V17, P719, DOI 10.1006/nimg.2002.1227
   Szabó AG, 2017, BMC PSYCHIATRY, V17, DOI 10.1186/s12888-017-1558-x
   Teicher MH, 2016, NAT REV NEUROSCI, V17, P652, DOI 10.1038/nrn.2016.111
   Tomasello M., 1995, JOINT ATTENTION, P103, DOI DOI 10.4324/9781315806617
   Tomsa R, 2015, PSYCHOL REP, V116, P485, DOI 10.2466/10.17.PR0.116k19w1
   UNICEF, 2009, SPEC REP COMP ED CHI, P5
   Wang D, 2007, PSYCHOL SCI, V5, P1989
   Weeks Scott, 2015, BMC Res Notes, V8, P282, DOI 10.1186/s13104-015-1247-0
   Wu W, 2019, J PAEDIATR CHILD H, V55, P260, DOI 10.1111/jpc.14349
   Zhao FQ, 2016, J CHILD FAM STUD, V25, P3462, DOI 10.1007/s10826-016-0517-3
   Zhao YJ, 2016, CHILD ABUSE NEGLECT, V62, P89, DOI 10.1016/j.chiabu.2016.10.013
NR 55
TC 2
Z9 2
U1 6
U2 28
PU FRONTIERS MEDIA SA
PI LAUSANNE
PA AVENUE DU TRIBUNAL FEDERAL 34, LAUSANNE, CH-1015, SWITZERLAND
EI 1664-042X
J9 FRONT PHYSIOL
JI Front. Physiol.
PD NOV 11
PY 2021
VL 12
AR 759788
DI 10.3389/fphys.2021.759788
PG 11
WC Physiology
WE Science Citation Index Expanded (SCI-EXPANDED); Social Science Citation Index (SSCI)
SC Physiology
GA XH7DU
UT WOS:000725591500001
PM 34867465
OA Green Published, gold
DA 2024-05-29
ER

PT J
AU Conti, E
   Scaffei, E
   Bosetti, C
   Marchi, V
   Costanzo, V
   Dell'Oste, V
   Mazziotti, R
   Dell'Osso, L
   Carmassi, C
   Muratori, F
   Baroncelli, L
   Calderoni, S
   Battini, R
AF Conti, Eugenia
   Scaffei, Elena
   Bosetti, Chiara
   Marchi, Viviana
   Costanzo, Valeria
   Dell'Oste, Valerio
   Mazziotti, Raffaele
   Dell'Osso, Liliana
   Carmassi, Claudia
   Muratori, Filippo
   Baroncelli, Laura
   Calderoni, Sara
   Battini, Roberta
TI Looking for "fNIRS Signature" in Autism Spectrum: A Systematic Review
   Starting From Preschoolers
SO FRONTIERS IN NEUROSCIENCE
LA English
DT Review
DE fNIRS; near-infrared spectroscopy; functional neuroimaging; preschooler;
   neurodevelopmental disorders; autism spectrum disorder; high-risk infant
ID NEAR-INFRARED SPECTROSCOPY; SIBLINGS RESEARCH CONSORTIUM;
   YOUNG-CHILDREN; BRAIN; DISORDER; LANGUAGE; CORTEX; RISK; LATERALIZATION;
   IDENTIFICATION
AB Accumulating evidence suggests that functional Near-Infrared Spectroscopy (fNIRS) can provide an essential bridge between our current understanding of neural circuit organization and cortical activity in the developing brain. Indeed, fNIRS allows studying brain functions through the measurement of neurovascular coupling that links neural activity to subsequent changes in cerebral blood flow and hemoglobin oxygenation levels. While the literature offers a multitude of fNIRS applications to typical development, only recently this tool has been extended to the study of neurodevelopmental disorders (NDDs). The exponential rise of scientific publications on this topic during the last years reflects the interest to identify a "fNIRS signature" as a biomarker of high translational value to support both early clinical diagnosis and treatment outcome. The purpose of this systematic review is to describe the updating clinical applications of fNIRS in NDDs, with a specific focus on preschool population. Starting from this rationale, a systematic search was conducted for relevant studies in different scientific databases (Pubmed, Scopus, and Web of Science) resulting in 13 published articles. In these studies, fNIRS was applied in individuals with Autism Spectrum Disorder (ASD) or infants at high risk of developing ASD. Both functional connectivity in resting-state conditions and task-evoked brain activation using multiple experimental paradigms were used in the selected investigations, suggesting that fNIRS might be considered a promising method for identifying early quantitative biomarkers in the autism field.
C1 [Conti, Eugenia; Scaffei, Elena; Bosetti, Chiara; Marchi, Viviana; Costanzo, Valeria; Mazziotti, Raffaele; Muratori, Filippo; Baroncelli, Laura; Calderoni, Sara; Battini, Roberta] IRCCS Stella Maris Fdn, Dept Dev Neurosci, Pisa, Italy.
   [Scaffei, Elena] Univ Florence, Dept Neurosci, Psychol Drug Res & Child Hlth NEUROFARBA, Florence, Italy.
   [Dell'Oste, Valerio; Dell'Osso, Liliana; Carmassi, Claudia; Muratori, Filippo; Calderoni, Sara; Battini, Roberta] Univ Pisa, Dept Clin & Expt Med, Pisa, Italy.
   [Baroncelli, Laura] CNR, Inst Neurosci, Pisa, Italy.
C3 IRCCS Fondazione Stella Maris; University of Florence; University of
   Pisa; Consiglio Nazionale delle Ricerche (CNR); Istituto di Neuroscienze
   (IN-CNR)
RP Scaffei, E (corresponding author), IRCCS Stella Maris Fdn, Dept Dev Neurosci, Pisa, Italy.; Scaffei, E (corresponding author), Univ Florence, Dept Neurosci, Psychol Drug Res & Child Hlth NEUROFARBA, Florence, Italy.
EM elena.scaffei@fsm.unipi.it
RI Bosetti, Chiara/JRY-1645-2023; battini, roberta/P-9095-2017; Muratori,
   Filippo/K-3187-2018; Mazziotti, Raffaele/AAR-6929-2021; Baroncelli,
   Laura/K-5823-2016; Calderoni, Sara/J-2279-2018; conti,
   eugenia/J-8808-2018
OI battini, roberta/0000-0002-7889-1355; Muratori,
   Filippo/0000-0001-9598-0096; Mazziotti, Raffaele/0000-0001-5344-5079;
   Baroncelli, Laura/0000-0001-6739-2860; Calderoni,
   Sara/0000-0002-6250-5739; scaffei, elena/0000-0002-7941-362X; conti,
   eugenia/0000-0002-1418-0765
FU IRCCS Fondazione Stella Maris; University of Pisa
FX This work has been supported by grant from the IRCCS Fondazione Stella
   Maris (Ricerca Corrente - RC 2021: Early functional and neurobiological
   markers of rare diseases associated to neurodevelopmental disorders -
   RB-and the 5 x 1000 voluntary contributions, Italian Ministry of
   Health), and from the University of Pisa, "Bando PRA-Progetti di Ricerca
   di Ateneo" (Institutional Research Grants) 2020-2021 "Multimodal
   non-invasive approach in young females with autism and their parents: a
   feasibility study."
CR American Psychiatric Association D. S. M. T. F. & American Psychiatric Association, 2013, Diagnostic and statistical manual of mental disorders: DSM-5, V5
   Andreone BJ, 2015, ANNU REV NEUROSCI, V38, P25, DOI 10.1146/annurev-neuro-071714-033835
   Azhari A, 2020, INFANT BEHAV DEV, V58, DOI 10.1016/j.infbeh.2019.101389
   Azmitia EC, 2016, J AUTISM DEV DISORD, V46, P1307, DOI 10.1007/s10803-015-2672-6
   Bartz J.A., 2008, ANIMAL TRANSLATIONAL, V1, P353, DOI [10.1016/B978-0-12-373861-5.00011-4, DOI 10.1016/B978-0-12-373861-5.00011-4]
   Bembich S, 2021, ARCH DIS CHILD, V106, P167, DOI 10.1136/archdischild-2019-318695
   Berger A, 2019, FRONT HUM NEUROSCI, V13, DOI 10.3389/fnhum.2019.00172
   Bhat AN, 2019, INFANT BEHAV DEV, V57, DOI 10.1016/j.infbeh.2019.101337
   Billeci L, 2016, FRONT NEUROSCI-SWITZ, V10, DOI 10.3389/fnins.2016.00346
   Bjorklund G, 2018, ACTA NEUROBIOL EXP, V78, P21, DOI 10.21307/ane-2018-005
   Bosl W, 2011, BMC MED, V9, DOI 10.1186/1741-7015-9-18
   Bralten J, 2018, MOL PSYCHIATR, V23, P1205, DOI [10.1038/mp.2017.98, 10.1038/mp.2017.127]
   Braukmann R, 2018, EUR J NEUROSCI, V47, P720, DOI 10.1111/ejn.13751
   Burzi V, 2015, DEV MED CHILD NEUROL, V57, P26, DOI 10.1111/dmcn.12693
   Cardinale RC, 2013, JAMA PSYCHIAT, V70, P975, DOI 10.1001/jamapsychiatry.2013.382
   Chang SE, 2014, SEMIN SPEECH LANG, V35, P67, DOI 10.1055/s-0034-1382151
   Charman T, 2017, AUTISM RES, V10, P169, DOI 10.1002/aur.1669
   Chen LC, 2015, BRAIN TOPOGR, V28, P710, DOI 10.1007/s10548-015-0424-8
   Chiarelli AM, 2017, NEUROPHOTONICS, V4, DOI [10.1117/1.NPh.4.4.041411, 10.1117/1.NPh.4.4.041411]]
   Conti E, 2016, AUTISM RES, V9, P382, DOI 10.1002/aur.1533
   Conti E, 2015, FRONT HUM NEUROSCI, V9, DOI 10.3389/fnhum.2015.00159
   Courchesne E, 2011, BRAIN RES, V1380, P138, DOI 10.1016/j.brainres.2010.09.101
   Cui X, 2011, NEUROIMAGE, V54, P2808, DOI 10.1016/j.neuroimage.2010.10.069
   Cutini S, 2016, NEUROIMAGE, V143, P40, DOI 10.1016/j.neuroimage.2016.08.012
   Dawson G, 2010, PEDIATRICS, V125, pE17, DOI 10.1542/peds.2009-0958
   del Pino I, 2018, CURR OPIN NEUROBIOL, V48, P174, DOI 10.1016/j.conb.2017.12.013
   Di Lorenzo R, 2019, NEUROIMAGE, V200, P511, DOI 10.1016/j.neuroimage.2019.06.056
   Doi H, 2017, FRONT HUM NEUROSCI, V11, DOI 10.3389/fnhum.2017.00137
   Duan L, 2012, NEUROIMAGE, V60, P2008, DOI 10.1016/j.neuroimage.2012.02.014
   Ebert DH, 2013, NATURE, V493, P327, DOI 10.1038/nature11860
   Edmonson C, 2014, MOL AUTISM, V5, DOI 10.1186/2040-2392-5-3
   Edwards LA, 2017, J AUTISM DEV DISORD, V47, P3125, DOI 10.1007/s10803-017-3222-1
   Elsabbagh M, 2016, BIOL PSYCHIAT, V80, P94, DOI 10.1016/j.biopsych.2016.02.019
   Emerson RW, 2017, SCI TRANSL MED, V9, DOI 10.1126/scitranslmed.aag2882
   Eyler LT, 2012, BRAIN, V135, P949, DOI 10.1093/brain/awr364
   Fatemi SH, 2008, SYNAPSE, V62, P501, DOI 10.1002/syn.20519
   FEIN D, 1984, PSYCHOL BULL, V95, P258, DOI 10.1037/0033-2909.95.2.258
   Fiorentino M, 2016, MOL AUTISM, V7, DOI 10.1186/s13229-016-0110-z
   Floris DL, 2021, BIOL PSYCHIAT-COGN N, V6, P802, DOI 10.1016/j.bpsc.2020.08.008
   Fox SE, 2013, FRONT HUM NEUROSCI, V7, DOI 10.3389/fnhum.2013.00089
   Gervain J, 2011, DEV COGN NEUROS-NETH, V1, P22, DOI 10.1016/j.dcn.2010.07.004
   Greisen G, 2006, SEMIN FETAL NEONAT M, V11, P498, DOI 10.1016/j.siny.2006.07.010
   Ha S, 2015, EXP NEUROBIOL, V24, P273, DOI 10.5607/en.2015.24.4.273
   Hansen BH, 2018, NORD J PSYCHIAT, V72, P285, DOI 10.1080/08039488.2018.1444087
   Happé F, 1999, TRENDS COGN SCI, V3, P216, DOI 10.1016/S1364-6613(99)01318-2
   Herbert MR, 2005, BRAIN, V128, P213, DOI 10.1093/brain/awh330
   Hosseini R, 2018, IEEE T NEUR SYS REH, V26, P1254, DOI 10.1109/TNSRE.2018.2829083
   Hyman SL, 2020, PEDIATRICS, V145, DOI 10.1542/peds.2019-3447
   Jann K, 2015, BRAIN BEHAV, V5, DOI 10.1002/brb3.358
   Jia HB, 2018, NEUROIMAGE-CLIN, V20, P424, DOI 10.1016/j.nicl.2018.08.012
   Jones EJH, 2015, DEV PSYCHOBIOL, V57, P842, DOI 10.1002/dev.21336
   Just MA, 2004, BRAIN, V127, P1811, DOI 10.1093/brain/awh199
   Keehn B, 2013, FRONT HUM NEUROSCI, V7, DOI 10.3389/fnhum.2013.00444
   Kikuchi M, 2013, PLOS ONE, V8, DOI 10.1371/journal.pone.0056087
   Kleinhans NM, 2008, BRAIN RES, V1221, P115, DOI 10.1016/j.brainres.2008.04.080
   Kozberg M, 2016, PROG BRAIN RES, V225, P213, DOI 10.1016/bs.pbr.2016.02.002
   Kumar H, 2016, BRAIN RES BULL, V124, P27, DOI 10.1016/j.brainresbull.2016.03.013
   Li YW, 2018, BIOMED OPT EXPRESS, V9, DOI 10.1364/BOE.9.003694
   Li YW, 2018, FRONT PHYSIOL, V9, DOI 10.3389/fphys.2018.00067
   Li YW, 2016, BRAIN COGNITION, V108, P47, DOI 10.1016/j.bandc.2016.07.006
   Lines J, 2020, NAT COMMUN, V11, DOI 10.1038/s41467-020-17536-3
   Liu T, 2019, NEUROIMAGE, V185, P955, DOI 10.1016/j.neuroimage.2017.09.044
   Lloyd-Fox S, 2018, EUR J NEUROSCI, V47, P736, DOI 10.1111/ejn.13757
   Lloyd-Fox S, 2013, P ROY SOC B-BIOL SCI, V280, DOI 10.1098/rspb.2012.3026
   Lloyd-Fox S, 2012, SOC NEUROSCI-UK, V7, P317, DOI 10.1080/17470919.2011.614696
   Lloyd-Fox S, 2010, NEUROSCI BIOBEHAV R, V34, P269, DOI 10.1016/j.neubiorev.2009.07.008
   Logothetis NK, 2004, ANNU REV PHYSIOL, V66, P735, DOI 10.1146/annurev.physiol.66.082602.092845
   Lombardo MV, 2019, MOL PSYCHIATR, V24, P1435, DOI 10.1038/s41380-018-0321-0
   Loth E, 2016, FRONT PSYCHIATRY, V7, DOI 10.3389/fpsyt.2016.00188
   Mazziotti R, 2022, TRANSL PSYCHIAT, V12, DOI 10.1038/s41398-022-01820-5
   Mazziotti R, 2020, BRAIN COMMUN, V2, DOI 10.1093/braincomms/fcaa089
   McCaffery P, 2005, PROG NEUROBIOL, V77, P38, DOI 10.1016/j.pneurobio.2005.10.005
   Messinger D, 2013, J AM ACAD CHILD PSY, V52, P300, DOI 10.1016/j.jaac.2012.12.011
   Mo K, 2021, NEUROIMAGE-CLIN, V32, DOI 10.1016/j.nicl.2021.102811
   Morgan JT, 2010, BIOL PSYCHIAT, V68, P368, DOI 10.1016/j.biopsych.2010.05.024
   Müller RA, 2011, CEREB CORTEX, V21, P2233, DOI 10.1093/cercor/bhq296
   Muhle R, 2004, PEDIATRICS, V113, pE472, DOI 10.1542/peds.113.5.e472
   O'Reilly C, 2017, PLOS ONE, V12, DOI 10.1371/journal.pone.0175870
   Ouellette J, 2020, NAT NEUROSCI, V23, P1090, DOI 10.1038/s41593-020-0663-1
   Ozonoff S, 2011, PEDIATRICS, V128, pE488, DOI 10.1542/peds.2010-2825
   Pagnozzi AM, 2018, INT J DEV NEUROSCI, V71, P68, DOI 10.1016/j.ijdevneu.2018.08.010
   Pecukonis M, 2021, DEV COGN NEUROS-NETH, V47, DOI 10.1016/j.dcn.2020.100897
   Pecyna MB, 2013, ADV EXP MED BIOL, V788, P175, DOI 10.1007/978-94-007-6627-3_26
   Petrelli F, 2016, FRONT CELL NEUROSCI, V10, DOI 10.3389/fncel.2016.00021
   Rutter M., 2012, AUTISM DIAGNOSTIC OB
   Salomone E, 2016, CHILD CARE HLTH DEV, V42, P141, DOI 10.1111/cch.12261
   Scarapicchia V, 2017, FRONT HUM NEUROSCI, V11, DOI 10.3389/fnhum.2017.00419
   Segarra M, 2018, SCIENCE, V361, DOI 10.1126/science.aao2861
   Sela I, 2014, J LEARN DISABIL-US, V47, P279, DOI 10.1177/0022219412451998
   Shen MD, 2018, LANCET PSYCHIAT, V5, P895, DOI 10.1016/S2215-0366(18)30294-3
   Solso S, 2016, BIOL PSYCHIAT, V79, P676, DOI 10.1016/j.biopsych.2015.06.029
   Song RR, 2013, NEUROCASE, V19, P382, DOI 10.1080/13554794.2012.690422
   Uddin LQ, 2013, FRONT HUM NEUROSCI, V7, DOI 10.3389/fnhum.2013.00458
   Uludag K, 2004, NEUROIMAGE, V22, P583, DOI 10.1016/j.neuroimage.2004.02.023
   van de Rijt Luuk P H, 2018, J Hear Sci, V8, P9, DOI 10.17430/1003278
   Vanderwert RE, 2014, NEUROIMAGE, V85, P264, DOI 10.1016/j.neuroimage.2013.10.009
   Vasung L, 2019, NEUROIMAGE, V187, P226, DOI 10.1016/j.neuroimage.2018.07.041
   Villringer A, 1997, TRENDS NEUROSCI, V20, P435, DOI 10.1016/S0166-2236(97)01132-6
   Wang Q, 2021, NAT COMMUN, V12, DOI 10.1038/s41467-021-23843-0
   Wolff JJ, 2012, AM J PSYCHIAT, V169, P589, DOI 10.1176/appi.ajp.2011.11091447
   Xu LY, 2021, CLIN NEUROPHYSIOL, V132, P457, DOI 10.1016/j.clinph.2020.11.037
   Yanagisawa K, 2016, NEUROPHOTONICS, V3, DOI 10.1117/1.NPh.3.3.031413
   Yuan H, 2010, NEUROIMAGE, V49, P2596, DOI 10.1016/j.neuroimage.2009.10.028
   Zhang F, 2019, INT J PSYCHOPHYSIOL, V137, P41, DOI 10.1016/j.ijpsycho.2019.01.003
   Zhu DM, 2012, J HUAZHONG U SCI-MED, V32, P141, DOI 10.1007/s11596-012-0025-7
   Zwaigenbaum L, 2015, PEDIATRICS, V136, pS10, DOI 10.1542/peds.2014-3667C
NR 106
TC 6
Z9 7
U1 20
U2 54
PU FRONTIERS MEDIA SA
PI LAUSANNE
PA AVENUE DU TRIBUNAL FEDERAL 34, LAUSANNE, CH-1015, SWITZERLAND
EI 1662-453X
J9 FRONT NEUROSCI-SWITZ
JI Front. Neurosci.
PD MAR 2
PY 2022
VL 16
AR 785993
DI 10.3389/fnins.2022.785993
PG 13
WC Neurosciences
WE Science Citation Index Expanded (SCI-EXPANDED); Social Science Citation Index (SSCI)
SC Neurosciences & Neurology
GA 0D3ZX
UT WOS:000775938300001
PM 35341016
OA Green Published, gold
DA 2024-05-29
ER

PT J
AU Wu, XY
   Lin, F
   Zhang, TZ
   Sun, HW
   Li, J
AF Wu, Xiaoyin
   Lin, Fang
   Zhang, Tingzhen
   Sun, Huiwen
   Li, Jun
TI Acquisition time for functional near-infrared spectroscopy resting-state
   functional connectivity in assessing autism
SO NEUROPHOTONICS
LA English
DT Article
DE resting-state functional connectivity; functional near-infrared
   spectroscopy; signal acquisition time; autism spectrum disorder;
   differentiation
ID SPECTRUM DISORDER; NETWORK; CHILDREN; RELIABILITY; FMRI
AB Significance: Resting state functional connectivity (RSFC) can be used to assess autism spectrum disorder (ASD). Measuring RSFC usually takes 5 to 10 min, during which children with ASD may have difficulty keeping their heads motionless. Therefore, a short acquisition time for RSFC would make clinical implementation more feasible.
   Aim: To find a suitable acquisition time necessary for measuring RSFC with functional near-infrared spectroscopy (fNIRS) for the differentiation between children with ASD and typically developing (TD) children.
   Approach: We used fNIRS to record the spontaneous hemodynamic fluctuations from the bilateral temporal lobes of 25 children with ASD and 22 TD children. The recorded signals were truncated into several segments with different time windows, and then the homotopic RSFC was computed for each of these segments and compared between the two groups.
   Results: We observed even in a very short time duration of 0.5 min, the RSFC had already existed a significant difference between the two groups, and 2.0 min might be the minimal time required for measuring RSFC for accurate differentiation between the two groups.
   Conclusions: The fNIRS-RSFC acquired even in a short time, e.g., 2.0 min, might be a reliable feature for the differentiation between children with ASD and TD children. (c) The Authors. Published by SPIE under a Creative Commons Attribution 4.0 International License. Distribution or reproduction of this work in whole or in part requires full attribution of the original publication, including its DOI.
C1 [Wu, Xiaoyin; Lin, Fang; Zhang, Tingzhen; Sun, Huiwen; Li, Jun] South China Normal Univ, South China Acad Adv Optoelect, Guangzhou, Peoples R China.
   [Li, Jun] South China Normal Univ, Key Lab Behav Econ Sci & Technol, Guangzhou, Peoples R China.
C3 South China Normal University; South China Normal University
RP Li, J (corresponding author), South China Normal Univ, South China Acad Adv Optoelect, Guangzhou, Peoples R China.; Li, J (corresponding author), South China Normal Univ, Key Lab Behav Econ Sci & Technol, Guangzhou, Peoples R China.
EM jun.li@coer-scnu.org
RI wu, xiaoyin/HDN-3079-2022
FU National Natural Science Foundation of China (NSFC) [81771876]
FX The authors acknowledge support from the National Natural Science
   Foundation of China (NSFC) (Grant No. 81771876).
CR Abrams DA, 2013, P NATL ACAD SCI USA, V110, P12060, DOI 10.1073/pnas.1302982110
   Allison T, 2000, TRENDS COGN SCI, V4, P267, DOI 10.1016/S1364-6613(00)01501-1
   American Psychiatric Association, 2013, Diagnostic and statistical manual of mental disorders: DSM-5, V5th, DOI [DOI 10.1176/APPI.BOOKS.9780890425596, 10.1176/appi.books.9780890425596]
   Anderson JS, 2011, CEREB CORTEX, V21, P1134, DOI 10.1093/cercor/bhq190
   Arun KM, 2020, BRAIN TOPOGR, V33, P710, DOI 10.1007/s10548-020-00785-2
   Barttfeld P, 2011, NEUROPSYCHOLOGIA, V49, P254, DOI 10.1016/j.neuropsychologia.2010.11.024
   Belmonte MK, 2004, J NEUROSCI, V24, P9228, DOI 10.1523/JNEUROSCI.3340-04.2004
   Birn RM, 2013, NEUROIMAGE, V83, P550, DOI 10.1016/j.neuroimage.2013.05.099
   Biswal BB, 2010, P NATL ACAD SCI USA, V107, P4734, DOI 10.1073/pnas.0911855107
   Braun U, 2012, NEUROIMAGE, V59, P1404, DOI 10.1016/j.neuroimage.2011.08.044
   Chen H, 2016, PROG NEURO-PSYCHOPH, V64, P1, DOI 10.1016/j.pnpbp.2015.06.014
   Chiarotti F, 2020, BRAIN SCI, V10, DOI 10.3390/brainsci10050274
   Christensen DL, 2016, MMWR SURVEILL SUMM, V65, P1
   Dajani DR, 2016, AUTISM RES, V9, P43, DOI 10.1002/aur.1494
   Dinstein I, 2011, NEURON, V70, P1218, DOI 10.1016/j.neuron.2011.04.018
   Fombonne E, 2021, J AUTISM DEV DISORD, V51, P4271, DOI 10.1007/s10803-021-05005-9
   Friston Karl J., 1994, Human Brain Mapping, V2, P56, DOI 10.1002/hbm.460020107
   Geng SJ, 2017, FRONT NEUROSCI-SWITZ, V11, DOI 10.3389/fnins.2017.00392
   Geschwind DH, 2008, CELL, V135, P391, DOI 10.1016/j.cell.2008.10.016
   Huppert TJ, 2009, APPL OPTICS, V48, pD280, DOI 10.1364/AO.48.00D280
   Kana RK, 2016, AUTISM RES, V9, P55, DOI 10.1002/aur.1496
   Keown CL, 2013, CELL REP, V5, P567, DOI 10.1016/j.celrep.2013.10.003
   Kikuchi M, 2013, PLOS ONE, V8, DOI 10.1371/journal.pone.0056087
   Li J, 2016, BIOMED OPT EXPRESS, V7, P3871, DOI 10.1364/BOE.7.003871
   Li Q, 2019, CORTEX, V119, P258, DOI 10.1016/j.cortex.2019.05.003
   Long ZL, 2016, SCI REP-UK, V6, DOI 10.1038/srep26527
   Ma XK, 2021, NEUROSCI LETT, V742, DOI 10.1016/j.neulet.2020.135519
   Maximo JO, 2013, FRONT HUM NEUROSCI, V7, DOI 10.3389/fnhum.2013.00605
   Mesquita RC, 2010, BIOMED OPT EXPRESS, V1, P324, DOI 10.1364/BOE.1.000324
   Molavi B, 2012, PHYSIOL MEAS, V33, P259, DOI 10.1088/0967-3334/33/2/259
   Muller MP, 2005, CLIN INFECT DIS, V40, P1079, DOI 10.1086/428577
   Niu HJ, 2012, PLOS ONE, V7, DOI 10.1371/journal.pone.0045771
   Nummenmaa L, 2010, CEREB CORTEX, V20, P1780, DOI 10.1093/cercor/bhp244
   Pamplona GSP, 2015, FRONT HUM NEUROSCI, V9, DOI 10.3389/fnhum.2015.00061
   Pelphrey K, 2004, MENT RETARD DEV D R, V10, P259, DOI 10.1002/mrdd.20040
   Raven J., 2003, MANUAL RAVENS PROGRE
   Schubert AL, 2021, J EXP PSYCHOL GEN, V150, P1, DOI 10.1037/xge0000865
   Sharma SR, 2018, PHARMACOL THERAPEUT, V190, P91, DOI 10.1016/j.pharmthera.2018.05.007
   Song M, 2008, NEUROIMAGE, V41, P1168, DOI 10.1016/j.neuroimage.2008.02.036
   Sun JW, 2021, BRAIN RES, V1757, DOI 10.1016/j.brainres.2021.147299
   Sun WT, 2021, FRONT HUM NEUROSCI, V15, DOI 10.3389/fnhum.2021.643410
   Sun X, 2019, MOL AUTISM, V10, DOI 10.1186/s13229-018-0246-0
   Thomason ME, 2011, NEUROIMAGE, V55, P165, DOI 10.1016/j.neuroimage.2010.11.080
   van den Heuvel MP, 2009, J NEUROSCI, V29, P7619, DOI 10.1523/JNEUROSCI.1443-09.2009
   Van Dijk KRA, 2010, J NEUROPHYSIOL, V103, P297, DOI 10.1152/jn.00783.2009
   Wang JL, 2017, SCI REP-UK, V7, DOI 10.1038/srep40369
   Whitlow CT, 2011, RADIOLOGY, V259, P516, DOI 10.1148/radiol.11101708
   Zhang LL, 2020, COMPUT METH PROG BIO, V190, DOI 10.1016/j.cmpb.2019.105240
   Zhu HL, 2014, BIOMED OPT EXPRESS, V5, P1262, DOI 10.1364/BOE.5.001262
NR 49
TC 3
Z9 4
U1 1
U2 7
PU SPIE-SOC PHOTO-OPTICAL INSTRUMENTATION ENGINEERS
PI BELLINGHAM
PA 1000 20TH ST, PO BOX 10, BELLINGHAM, WA 98225 USA
SN 2329-423X
EI 2329-4248
J9 NEUROPHOTONICS
JI Neurophotonics
PD OCT
PY 2022
VL 9
IS 4
AR 045007
DI 10.1117/1.NPh.9.4.045007
PG 11
WC Neurosciences; Optics
WE Science Citation Index Expanded (SCI-EXPANDED)
SC Neurosciences & Neurology; Optics
GA 8O9VP
UT WOS:000926179900018
PM 36466187
OA gold, Green Published
DA 2024-05-29
ER

PT J
AU Sun, HW
   Lin, F
   Wu, XY
   Zhang, TZ
   Li, J
AF Sun, Huiwen
   Lin, Fang
   Wu, Xiaoyin
   Zhang, Tingzhen
   Li, Jun
TI Normalized mutual information of fNIRS signals as a measure for
   accessing typical and atypical brain activity
SO JOURNAL OF BIOPHOTONICS
LA English
DT Article
DE autism spectrum disorder (ASD); functional connectivity (FC); functional
   near-infrared spectroscopy (fNIRS); normalized mutual information (NMI)
ID STATE FUNCTIONAL CONNECTIVITY; AUTISM SPECTRUM DISORDER; MOTION
   ARTIFACT; SOCIAL BRAIN; TIME-SERIES; NETWORKS; FMRI; EEG
AB Normalized mutual information (NMI) can be used to detect statistical correlations between time series. We showed possibility of using NMI to quantify synchronicity of information transmission in different brain regions, thus to characterize functional connections, and ultimately analyze differences in physiological states of brain. Resting-state brain signals were recorded from bilateral temporal lobes by functional near-infrared spectroscopy (fNIRS) in 19 young healthy (YH) adults, 25 children with autism spectrum disorder (ASD), and 22 children with typical development (TD). Using NMI of the fNIRS signals, common information volume was assessed for each of three groups. Results showed that mutual information of children with ASD was significantly smaller than that of TD children, while mutual information of YH adults was slightly larger than that of TD children. This study may suggest that NMI could be a measure for assessing brain activity with different development states.
C1 [Sun, Huiwen; Lin, Fang; Wu, Xiaoyin; Zhang, Tingzhen; Li, Jun] South China Normal Univ, South China Acad Adv Optoelect, Guangzhou 510006, Peoples R China.
   [Li, Jun] South China Normal Univ, Key Lab Behav Econ Sci & Technol, Guangzhou, Peoples R China.
C3 South China Normal University; South China Normal University
RP Li, J (corresponding author), South China Normal Univ, South China Acad Adv Optoelect, Guangzhou 510006, Peoples R China.
EM jun.li@coer-scnu.org
RI wu, xiaoyin/HDN-3079-2022
FU National Natural Science Foundation of China (NSFC) [81771876]
FX ACKNOWLEDGMENTS This study was supported by a grant from National
   Natural Science Foundation of China (NSFC) (Grant No. 81771876).
CR Assaf M, 2010, NEUROIMAGE, V53, P247, DOI 10.1016/j.neuroimage.2010.05.067
   Bell PT, 2015, BRAIN CONNECT, V5, P565, DOI 10.1089/brain.2015.0348
   Blakemore SJ, 2008, NAT REV NEUROSCI, V9, P267, DOI 10.1038/nrn2353
   Buckner RL, 2008, ANN NY ACAD SCI, V1124, P1, DOI 10.1196/annals.1440.011
   Caballero-Gaudes C, 2013, NEUROIMAGE, V68, P248, DOI 10.1016/j.neuroimage.2012.12.011
   Cheng HY, 2019, BIOMED OPT EXPRESS, V10, P1383, DOI 10.1364/BOE.10.001383
   Cover Thomas M., 2006, Elements of Information Theory
   Danon L, 2005, J STAT MECH-THEORY E, DOI 10.1088/1742-5468/2005/09/P09008
   Dinstein I, 2011, NEURON, V70, P1218, DOI 10.1016/j.neuron.2011.04.018
   Duan L, 2012, NEUROIMAGE, V60, P2008, DOI 10.1016/j.neuroimage.2012.02.014
   Fox MD, 2007, NAT REV NEUROSCI, V8, P700, DOI 10.1038/nrn2201
   Freeman W. J., 1992, International Journal of Bifurcation and Chaos in Applied Sciences and Engineering, V2, P451, DOI 10.1142/S0218127492000653
   Giedd JN, 1999, NAT NEUROSCI, V2, P861, DOI 10.1038/13158
   Gómez-Verdejo V, 2012, MED IMAGE ANAL, V16, P451, DOI 10.1016/j.media.2011.11.002
   Hacine-Gharbi A, 2013, COMPUT ELECTR ENG, V39, P918, DOI 10.1016/j.compeleceng.2013.02.010
   Hlinka J, 2011, NEUROIMAGE, V54, P2218, DOI 10.1016/j.neuroimage.2010.08.042
   Huppert TJ, 2009, APPL OPTICS, V48, pD280, DOI 10.1364/AO.48.00D280
   Ince RAA, 2017, HUM BRAIN MAPP, V38, P1541, DOI 10.1002/hbm.23471
   Jeong J, 2001, CLIN NEUROPHYSIOL, V112, P827, DOI 10.1016/S1388-2457(01)00513-2
   JOBSIS FF, 1977, SCIENCE, V198, P1264, DOI 10.1126/science.929199
   Li J, 2016, BIOMED OPT EXPRESS, V7, P3871, DOI 10.1364/BOE.7.003871
   Li J, 2014, BIOMED OPT EXPRESS, V5, P587, DOI 10.1364/BOE.5.000587
   Mesquita RC, 2010, BIOMED OPT EXPRESS, V1, P324, DOI 10.1364/BOE.1.000324
   Molavi B, 2012, PHYSIOL MEAS, V33, P259, DOI 10.1088/0967-3334/33/2/259
   Nguyen T, 2019, J BIOPHOTONICS, V12, DOI 10.1002/jbio.201800298
   Obuchowski NA, 2018, PHYS MED BIOL, V63, P1, DOI 10.1088/1361-6560/aab4b1
   Pamplona GSP, 2015, FRONT HUM NEUROSCI, V9, DOI 10.3389/fnhum.2015.00061
   Pelphrey KA, 2011, J CHILD PSYCHOL PSYC, V52, P631, DOI 10.1111/j.1469-7610.2010.02349.x
   Power JD, 2014, NEUROIMAGE, V84, P320, DOI 10.1016/j.neuroimage.2013.08.048
   Power JD, 2012, NEUROIMAGE, V59, P2142, DOI 10.1016/j.neuroimage.2011.10.018
   Prigge MD, 2013, AUTISM RES, V6, P78, DOI 10.1002/aur.1265
   Salvador R, 2007, NEUROIMAGE, V35, P83, DOI 10.1016/j.neuroimage.2006.12.001
   Schubert AL, 2021, J EXP PSYCHOL GEN, V150, P1, DOI 10.1037/xge0000865
   Segal DL., 2010, CORSINI ENCY PSYCHOL, P1, DOI DOI 10.1002/9780470479216.CORPSY0271
   SHANNON CE, 1948, BELL SYST TECH J, V27, P379, DOI DOI 10.1002/J.1538-7305.1948.TB01338.X
   Song M, 2008, NEUROIMAGE, V41, P1168, DOI 10.1016/j.neuroimage.2008.02.036
   Sporns O, 2000, NEURAL NETWORKS, V13, P909, DOI 10.1016/S0893-6080(00)00053-8
   Steuer R, 2002, BIOINFORMATICS, V18, pS231, DOI 10.1093/bioinformatics/18.suppl_2.S231
   Nguyen TB, 2018, SCI REP-UK, V8, DOI 10.1038/s41598-018-22693-z
   van den Heuvel MP, 2010, EUR NEUROPSYCHOPHARM, V20, P519, DOI 10.1016/j.euroneuro.2010.03.008
   van den Heuvel MP, 2009, J NEUROSCI, V29, P7619, DOI 10.1523/JNEUROSCI.1443-09.2009
   Wang Z, 2015, 2015 IEEE GLOBAL CONFERENCE ON SIGNAL AND INFORMATION PROCESSING (GLOBALSIP), P542, DOI 10.1109/GlobalSIP.2015.7418254
   Weng SJ, 2010, BRAIN RES, V1313, P202, DOI 10.1016/j.brainres.2009.11.057
   White BR, 2009, NEUROIMAGE, V47, P148, DOI 10.1016/j.neuroimage.2009.03.058
NR 44
TC 1
Z9 1
U1 5
U2 15
PU WILEY-V C H VERLAG GMBH
PI WEINHEIM
PA POSTFACH 101161, 69451 WEINHEIM, GERMANY
SN 1864-063X
EI 1864-0648
J9 J BIOPHOTONICS
JI J. Biophotonics
PD JUN
PY 2023
VL 16
IS 6
AR e202200369
DI 10.1002/jbio.202200369
EA FEB 2023
PG 9
WC Biochemical Research Methods; Biophysics; Optics
WE Science Citation Index Expanded (SCI-EXPANDED)
SC Biochemistry & Molecular Biology; Biophysics; Optics
GA I2AA2
UT WOS:000940411200001
PM 36808258
DA 2024-05-29
ER

PT J
AU Liu, T
   Liu, XC
   Yi, L
   Zhu, CZ
   Markey, PS
   Pelowski, M
AF Liu, Tao
   Liu, Xingchen
   Yi, Li
   Zhu, Chaozhe
   Markey, Patrick S.
   Pelowski, Matthew
TI Assessing autism at its social and developmental roots: A review of
   Autism Spectrum Disorder studies using functional near-infrared
   spectroscopy
SO NEUROIMAGE
LA English
DT Review
DE Autism Spectrum Disorder; fNIRS; Brain imaging; Ecological validity;
   Social interaction; Infant studies
ID SUPERIOR TEMPORAL SULCUS; MIRROR NEURON DYSFUNCTION; DSM-IV-TR; HUMAN
   BRAIN; CORTICAL ACTIVATION; PREFRONTAL CORTEX; FRONTAL-CORTEX; CHILDREN;
   NEUROFEEDBACK; NIRS
AB We review a relatively new method for studying the developing brain in children and infants with Autism Spectrum Disorder (ASD). Despite advances in behavioral screening and brain imaging, due to paradigms that do not easily allow for testing of awake, very young, and socially-engaged children-i. e., the social and the baby brain-the biological underpinnings of this disorder remain a mystery. We introduce an approach based on functional near-infrared spectroscopy (fNIRS), which offers a noninvasive imaging technique for studying functional activations by measuring changes in the brain's hemodynamic properties. This further enables measurement of brain activation in upright, interactive settings, while maintaining general equivalence to fMRI findings. We review the existing studies that have used fNIRS for ASD, discussing their promise, limitations, and their technical aspects, gearing this study to the researcher who may be new to this technique and highlighting potential targets for future research.
C1 [Liu, Tao] Zhejiang Univ, Sch Management, Yuhangtang Rd 866, Hangzhou 310058, Zhejiang, Peoples R China.
   [Liu, Xingchen] Hainan Normal Univ, Coll Educ & Psychol, Haikou, Hainan, Peoples R China.
   [Yi, Li] Peking Univ, Sch Psychol & Cognit Sci, Beijing, Peoples R China.
   [Yi, Li] Peking Univ, Beijing Key Lab Behav & Mental Hlth, Beijing, Peoples R China.
   [Zhu, Chaozhe] Beijing Normal Univ, State Key Lab Cognit Neurosci & Learning, Beijing, Peoples R China.
   [Zhu, Chaozhe] Beijing Normal Univ, IDG McGovern Inst Brain Res, Beijing, Peoples R China.
   [Markey, Patrick S.; Pelowski, Matthew] Univ Vienna, Fac Psychol, Vienna, Austria.
C3 Zhejiang University; Hainan Normal University; Peking University; Peking
   University; Beijing Normal University; Beijing Normal University;
   University of Vienna
RP Liu, T (corresponding author), Zhejiang Univ, Sch Management, Yuhangtang Rd 866, Hangzhou 310058, Zhejiang, Peoples R China.
EM liu_tao@zju.edu.cn
RI Chaozhe, Zhu/AAK-7737-2020
OI Chaozhe, Zhu/0000-0002-9247-9607; Pelowski, Matthew/0000-0001-5563-3727
FU National Natural Science Foundation of China [61503421]; Fundamental
   Research Funds for the Central Universities [1409120]; China
   Postdoctoral Science Foundation [2015M570740]; Scientific Research
   Foundation for the Returned Overseas Chinese Scholars, State Education
   Ministry [(2015)1098]; Marie Sklodowska-Curie (MSCA-IF-EF) individual
   fellowship [655379]; Marie Curie Actions (MSCA) [655379] Funding Source:
   Marie Curie Actions (MSCA)
FX This study was supported by a grant from the National Natural Science
   Foundation of China [61503421], the Fundamental Research Funds for the
   Central Universities [1409120], the China Postdoctoral Science
   Foundation [2015M570740], and the Scientific Research Foundation for the
   Returned Overseas Chinese Scholars, State Education Ministry
   [(2015)1098], to TL, and by a Marie Sklodowska-Curie (MSCA-IF-EF)
   individual fellowship [655379] to MP.
CR Abrahams BS, 2008, NAT REV GENET, V9, P341, DOI 10.1038/nrg2346
   Adams NC, 2009, J AUTISM DEV DISORD, V39, P1112, DOI 10.1007/s10803-009-0721-8
   Anagnostou E, 2011, MOL AUTISM, V2, DOI 10.1186/2040-2392-2-4
   [Anonymous], ANN NEUROL
   [Anonymous], J PONE
   Arns M, 2015, FRONT HUM NEUROSCI, V9, DOI 10.3389/fnhum.2015.00602
   Attwell D, 2002, TRENDS NEUROSCI, V25, P621, DOI 10.1016/S0166-2236(02)02264-6
   Baird AA, 2002, NEUROIMAGE, V16, P1120, DOI 10.1006/nimg.2002.1170
   Barnea-Goraly N, 2004, BIOL PSYCHIAT, V55, P323, DOI 10.1016/j.biopsych.2003.10.022
   Barth B, 2016, FRONT HUM NEUROSCI, V10, DOI 10.3389/fnhum.2016.00633
   BASSER PJ, 1994, BIOPHYS J, V66, P259, DOI 10.1016/S0006-3495(94)80775-1
   Belmonte MK, 2004, MOL PSYCHIATR, V9, P646, DOI 10.1038/sj.mp.4001499
   Boddaert N, 2003, AM J PSYCHIAT, V160, P2057, DOI 10.1176/appi.ajp.160.11.2057
   Brigadoi S, 2014, NEUROIMAGE, V85, P181, DOI 10.1016/j.neuroimage.2013.04.082
   Buxton RB, 2012, NEUROIMAGE, V62, P953, DOI 10.1016/j.neuroimage.2012.01.012
   Chen R, 2011, PEDIATR RES, V69, p63R, DOI 10.1203/PDR.0b013e318212c2b3
   Cheng YW, 2010, NEUROIMAGE, V50, P873, DOI 10.1016/j.neuroimage.2010.01.011
   Cheon KA, 2011, BRAIN RES, V1417, P77, DOI 10.1016/j.brainres.2011.08.020
   Constantino JN, 2010, AM J PSYCHIAT, V167, P1349, DOI 10.1176/appi.ajp.2010.09101470
   Courchesne E, 2005, CURR OPIN NEUROBIOL, V15, P225, DOI 10.1016/j.conb.2005.03.001
   Courchesne E, 2001, NEUROLOGY, V57, P245, DOI 10.1212/WNL.57.2.245
   Cozolino L., 2006, NEUROSCIENCE HUMAN R
   Cui X, 2011, NEUROIMAGE, V54, P2808, DOI 10.1016/j.neuroimage.2010.10.069
   Dapretto M, 2006, NAT NEUROSCI, V9, P28, DOI 10.1038/nn1611
   Davies MS, 2011, BRAIN BEHAV, V1, P1, DOI 10.1002/brb3.6
   Duan L, 2013, PLOS ONE, V8, DOI 10.1371/journal.pone.0064590
   Edwards L. A., 2017, J AUTISM DEV DISORD
   Elsabbagh M, 2016, BIOL PSYCHIAT, V80, P94, DOI 10.1016/j.biopsych.2016.02.019
   Elsabbagh M, 2012, AUTISM RES, V5, P160, DOI 10.1002/aur.239
   Ernst LH, 2012, J NEAR INFRARED SPEC, V20, P93, DOI 10.1255/jnirs.970
   Eyler LT, 2012, BRAIN, V135, P949, DOI 10.1093/brain/awr364
   Falck-Ytter T, 2013, J NEURODEV DISORD, V5, DOI 10.1186/1866-1955-5-28
   Ferrari M, 2012, NEUROIMAGE, V63, P921, DOI 10.1016/j.neuroimage.2012.03.049
   Fox SE, 2013, FRONT HUM NEUROSCI, V7, DOI 10.3389/fnhum.2013.00089
   Frith Uta., 2008, Autism: A Very Short Introduction, DOI 10.1093/actrade/9780199207565.001.0001
   Funabiki Y, 2012, RES DEV DISABIL, V33, P518, DOI 10.1016/j.ridd.2011.10.016
   Gaugler T, 2014, NAT GENET, V46, P881, DOI 10.1038/ng.3039
   Gervain J, 2011, DEV COGN NEUROS-NETH, V1, P22, DOI 10.1016/j.dcn.2010.07.004
   Gervain Judit, 2008, Proc Natl Acad Sci U S A, V105, P14222, DOI 10.1073/pnas.0806530105
   Gomot M, 2002, PSYCHOPHYSIOLOGY, V39, P577, DOI 10.1017/S0048577202394058
   Gratton G, 2001, HUM BRAIN MAPP, V13, P13, DOI 10.1002/hbm.1021
   Groen WB, 2008, NEUROSCI BIOBEHAV R, V32, P1416, DOI 10.1016/j.neubiorev.2008.05.008
   Hamilton AFD, 2013, DEV COGN NEUROS-NETH, V3, P91, DOI 10.1016/j.dcn.2012.09.008
   Hari R, 2015, NEURON, V88, P181, DOI 10.1016/j.neuron.2015.09.022
   Hasson U, 2012, TRENDS COGN SCI, V16, P114, DOI 10.1016/j.tics.2011.12.007
   Henley SJ, 2014, MMWR-MORBID MORTAL W, V63, P1
   Hernandez LM, 2015, NEUROPSYCHOPHARMACOL, V40, P171, DOI 10.1038/npp.2014.172
   Hoshi Y, 2003, PSYCHOPHYSIOLOGY, V40, P511, DOI 10.1111/1469-8986.00053
   Hoshi Y, 2001, J APPL PHYSIOL, V90, P1657, DOI 10.1152/jappl.2001.90.5.1657
   Hosseini SMH, 2016, NEUROIMAGE, V134, P153, DOI 10.1016/j.neuroimage.2016.03.035
   Iwanaga R, 2013, PSYCHIAT CLIN NEUROS, V67, P203, DOI 10.1111/pcn.12052
   Jones EJH, 2014, NEUROSCI BIOBEHAV R, V39, P1, DOI 10.1016/j.neubiorev.2013.12.001
   Just MA, 2012, NEUROSCI BIOBEHAV R, V36, P1292, DOI 10.1016/j.neubiorev.2012.02.007
   Kana RK, 2015, MOL AUTISM, V6, DOI 10.1186/s13229-015-0052-x
   Kawakubo Y, 2009, PLOS ONE, V4, DOI 10.1371/journal.pone.0006881
   Keehn B, 2013, FRONT HUM NEUROSCI, V7, DOI 10.3389/fnhum.2013.00444
   Keehn B, 2013, NEUROSCI BIOBEHAV R, V37, P164, DOI 10.1016/j.neubiorev.2012.11.014
   Kinoshita A, 2016, PSYCHIAT CLIN NEUROS, V70, P507, DOI 10.1111/pcn.12427
   Kita Y, 2011, BRAIN DEV-JPN, V33, P494, DOI 10.1016/j.braindev.2010.11.007
   Knudsen EI, 2007, ANNU REV NEUROSCI, V30, P57, DOI 10.1146/annurev.neuro.30.051606.094256
   Kober SE, 2014, BIOL PSYCHOL, V95, P21, DOI 10.1016/j.biopsycho.2013.05.005
   Koechlin E, 2007, TRENDS COGN SCI, V11, P229, DOI 10.1016/j.tics.2007.04.005
   Lai MC, 2013, PLOS BIOL, V11, DOI 10.1371/journal.pbio.1001544
   Lange N, 2015, AUTISM RES, V8, P82, DOI 10.1002/aur.1427
   Lewis JD, 2014, TRANSL PSYCHIAT, V4, DOI 10.1038/tp.2014.24
   Li YW, 2016, BRAIN COGNITION, V108, P47, DOI 10.1016/j.bandc.2016.07.006
   Lindell AK, 2013, NEUROPSYCHOL REV, V23, P257, DOI 10.1007/s11065-013-9234-5
   Liu T, 2016, ERGONOMICS, V59, P368, DOI 10.1080/00140139.2015.1076057
   Liu T, 2015, BRAIN COGNITION, V99, P17, DOI 10.1016/j.bandc.2015.07.001
   Liu T, 2015, JPN PSYCHOL RES, V57, P242, DOI 10.1111/jpr.12080
   Liu T, 2014, PSYCH J, V3, P177, DOI 10.1002/pchj.56
   Liu T, 2012, NEUROSCI LETT, V506, P220, DOI 10.1016/j.neulet.2011.11.009
   Lloyd-Fox S, 2013, P ROY SOC B-BIOL SCI, V280, DOI 10.1098/rspb.2012.3026
   Lombardo MV, 2011, CONSCIOUS COGN, V20, P130, DOI 10.1016/j.concog.2010.09.006
   Lombardo MV, 2010, BRAIN, V133, P611, DOI 10.1093/brain/awp306
   Lord C, 2000, J AUTISM DEV DISORD, V30, P205, DOI 10.1023/A:1005592401947
   Lord C., 1999, Autism diagnostic observation schedule-WPS (ADOS-WPS)
   Marx AM, 2015, FRONT HUM NEUROSCI, V8, DOI 10.3389/fnhum.2014.01038
   Materna S, 2008, J COGNITIVE NEUROSCI, V20, P108, DOI 10.1162/jocn.2008.20008
   Matsuda G, 2006, NEUROIMAGE, V29, P706, DOI 10.1016/j.neuroimage.2005.08.019
   Mattila ML, 2011, J AM ACAD CHILD PSY, V50, P583, DOI 10.1016/j.jaac.2011.04.001
   Maximo JO, 2014, NEUROPSYCHOL REV, V24, P16, DOI 10.1007/s11065-014-9250-0
   Michel CM, 2004, CLIN NEUROPHYSIOL, V115, P2195, DOI 10.1016/j.clinph.2004.06.001
   Mihara M, 2013, STROKE, V44, P1091, DOI 10.1161/STROKEAHA.111.674507
   Mihara M, 2012, PLOS ONE, V7, DOI 10.1371/journal.pone.0032234
   Miles JH, 2011, GENET MED, V13, P278, DOI 10.1097/GIM.0b013e3181ff67ba
   Miller EK, 2001, ANNU REV NEUROSCI, V24, P167, DOI 10.1146/annurev.neuro.24.1.167
   Minagawa-Kawai Y, 2009, NEUROREPORT, V20, P1219, DOI 10.1097/WNR.0b013e32832fa65f
   Mitchell JP, 2005, J COGNITIVE NEUROSCI, V17, P1306, DOI 10.1162/0898929055002418
   Montague PR, 2002, NEUROIMAGE, V16, P1159, DOI 10.1006/nimg.2002.1150
   Mori K, 2015, J MED INVESTIG, V62, P29, DOI 10.2152/jmi.62.29
   O'Connor K, 2012, NEUROSCI BIOBEHAV R, V36, P836, DOI 10.1016/j.neubiorev.2011.11.008
   Oberman LM, 2005, COGNITIVE BRAIN RES, V24, P190, DOI 10.1016/j.cogbrainres.2005.01.014
   Obrig H, 2003, J CEREBR BLOOD F MET, V23, P1, DOI 10.1097/01.WCB.0000043472.45775.29
   Okamoto M, 2004, NEUROIMAGE, V21, P99, DOI 10.1016/j.neuroimage.2003.08.026
   ORNITZ EM, 1968, ARCH GEN PSYCHIAT, V18, P76
   Pantelis PC, 2015, SOC COGN AFFECT NEUR, V10, P1348, DOI 10.1093/scan/nsv021
   Pascual-Marqui RD, 1999, PSYCHIAT RES-NEUROIM, V90, P169, DOI 10.1016/S0925-4927(99)00013-X
   Pelphrey KA, 2011, J CHILD PSYCHOL PSYC, V52, P631, DOI 10.1111/j.1469-7610.2010.02349.x
   Philip RCM, 2012, NEUROSCI BIOBEHAV R, V36, P901, DOI 10.1016/j.neubiorev.2011.10.008
   Rane P, 2015, HARVARD REV PSYCHIAT, V23, P223, DOI 10.1097/HRP.0000000000000072
   Raznahan A, 2013, BIOL PSYCHIAT, V74, P563, DOI 10.1016/j.biopsych.2013.03.022
   Redcay E, 2008, BIOL PSYCHIAT, V64, P589, DOI 10.1016/j.biopsych.2008.05.020
   Redcay E, 2008, NEUROSCI BIOBEHAV R, V32, P123, DOI 10.1016/j.neubiorev.2007.06.004
   Roche-Labarbe N, 2007, NEUROIMAGE, V36, P718, DOI 10.1016/j.neuroimage.2007.04.002
   Roche-Labarbe N, 2008, EPILEPSIA, V49, P1871, DOI 10.1111/j.1528-1167.2008.01711.x
   Ruby P, 2004, J COGNITIVE NEUROSCI, V16, P988, DOI 10.1162/0898929041502661
   Sacco R, 2015, PSYCHIAT RES-NEUROIM, V234, P239, DOI 10.1016/j.pscychresns.2015.08.016
   Saemundsen E, 2013, BMJ OPEN, V3, DOI 10.1136/bmjopen-2013-002748
   Sato T, 2007, NEUROSCI RES, V58, P297, DOI 10.1016/j.neures.2007.03.014
   Schilbach Leonhard, 2010, Nat Rev Neurosci, V11, P449, DOI 10.1038/nrn2805-c1
   Scholkmann F, 2014, NEUROIMAGE, V85, P6, DOI 10.1016/j.neuroimage.2013.05.004
   Shen MD, 2013, BRAIN, V136, P2825, DOI 10.1093/brain/awt166
   Simms MD, 2015, PEDIATR REV, V36, P355, DOI 10.1542/pir.36-8-355
   Sperdin HF, 2016, FRONT NEUROSCI-SWITZ, V10, DOI 10.3389/fnins.2016.00393
   Stanfield AC, 2008, EUR PSYCHIAT, V23, P289, DOI 10.1016/j.eurpsy.2007.05.006
   Strangman G, 2002, NEUROIMAGE, V17, P719, DOI 10.1006/nimg.2002.1227
   Suda M, 2011, PLOS ONE, V6, DOI 10.1371/journal.pone.0020021
   Tak S, 2014, NEUROIMAGE, V85, P72, DOI 10.1016/j.neuroimage.2013.06.016
   Thibault RT, 2016, CORTEX, V74, P247, DOI 10.1016/j.cortex.2015.10.024
   Torricelli A, 2014, NEUROIMAGE, V85, P28, DOI 10.1016/j.neuroimage.2013.05.106
   Vanderwert RE, 2014, NEUROIMAGE, V85, P264, DOI 10.1016/j.neuroimage.2013.10.009
   von dem Hagen EAH, 2013, SOC COGN AFFECT NEUR, V8, P694, DOI 10.1093/scan/nss053
   Walsh P, 2011, NAT REV NEUROSCI, V12, P603, DOI 10.1038/nrn3113
   Wilcox T, 2015, WIRES COGN SCI, V6, P263, DOI 10.1002/wcs.1343
   Woolfenden S, 2012, RES AUTISM SPECT DIS, V6, P345, DOI 10.1016/j.rasd.2011.06.008
   Worley JA, 2012, RES AUTISM SPECT DIS, V6, P965, DOI 10.1016/j.rasd.2011.12.012
   Xiao T, 2012, PLOS ONE, V7, DOI 10.1371/journal.pone.0046569
   Yasumura A, 2014, BRAIN DEV-JPN, V36, P97, DOI 10.1016/j.braindev.2013.01.005
   YIRMIYA N, 1994, J AUTISM DEV DISORD, V24, P281, DOI 10.1007/BF02172227
   Zhu HL, 2014, BIOMED OPT EXPRESS, V5, P1262, DOI 10.1364/BOE.5.001262
   Zilbovicius M, 2006, TRENDS NEUROSCI, V29, P359, DOI 10.1016/j.tins.2006.06.004
   Zwaigenbaum L, 2005, INT J DEV NEUROSCI, V23, P143, DOI 10.1016/j.ijdevneu.2004.05.001
NR 133
TC 38
Z9 39
U1 8
U2 131
PU ACADEMIC PRESS INC ELSEVIER SCIENCE
PI SAN DIEGO
PA 525 B ST, STE 1900, SAN DIEGO, CA 92101-4495 USA
SN 1053-8119
EI 1095-9572
J9 NEUROIMAGE
JI Neuroimage
PD JAN 15
PY 2019
VL 185
BP 955
EP 967
DI 10.1016/j.neuroimage.2017.09.044
PG 13
WC Neurosciences; Neuroimaging; Radiology, Nuclear Medicine & Medical
   Imaging
WE Science Citation Index Expanded (SCI-EXPANDED); Social Science Citation Index (SSCI)
SC Neurosciences & Neurology; Radiology, Nuclear Medicine & Medical Imaging
GA HC2JN
UT WOS:000451628200081
PM 28966083
DA 2024-05-29
ER

PT J
AU Barrett, CE
   Kable, JA
   Madsen, TE
   Hsu, CC
   Coles, CD
AF Barrett, Catherine E.
   Kable, Julie A.
   Madsen, Teresa E.
   Hsu, Chia-Chun
   Coles, Claire D.
CA CIFASD
TI The Use of Functional Near-Infrared Spectroscopy to Differentiate
   Alcohol-Related Neurodevelopmental Impairment
SO DEVELOPMENTAL NEUROPSYCHOLOGY
LA English
DT Article
ID PREFRONTAL BRAIN ACTIVATION; SPATIAL WORKING-MEMORY;
   RESPONSE-INHIBITION; MAGNETIC-RESONANCE; SPECTRUM DISORDERS;
   NEUROBEHAVIORAL PROFILE; EXECUTIVE FUNCTION; ADHD CHILDREN; BOLD
   RESPONSE; EXPOSURE
AB Oxygenated (HBO) and deoxygenated hemoglobin (HBR) levels in the prefrontal cortex (PFC) were measured using functional near-infrared spectroscopy (fNIRS) to determine if PFC activity during a cognitive inhibition task distinguishes children with prenatal alcohol exposure (PAE, n =26) from both typically developing controls (n =19) and a contrast group of children with other neurobehavioral problems (n =14). Despite showing evidence of increased PFC activity in the non-inhibitory condition relative to controls, children in the PAE group displayed reduced PFC HBO and increased HBR relative to both other groups in the inhibitory condition, suggesting reduced PFC activity but increased oxygen consumption without sufficient oxygen replacement.
C1 [Barrett, Catherine E.; Kable, Julie A.; Madsen, Teresa E.; Hsu, Chia-Chun; Coles, Claire D.] Emory Univ, Sch Med, Dept Psychiat & Behav Sci, Atlanta, GA 30329 USA.
   [Kable, Julie A.; Coles, Claire D.] Emory Univ, Sch Med, Dept Pediat, Atlanta, GA USA.
C3 Emory University; Emory University
RP Kable, JA (corresponding author), Emory Univ, Sch Med, Dept Psychiat & Behav Sci, Atlanta, GA 30329 USA.
EM jkabl01@emory.edu
RI Hsu, Chia-Chun/AAJ-8780-2020; Kable, Julie A/A-3725-2016; Madsen, Teresa
   E/J-2645-2013
OI Hsu, Chia-Chun/0000-0002-5930-0484; Barrett,
   Catherine/0000-0002-2692-4194
FU Spray Foundation; NIH Research Grant - National Institute on Alcohol
   Abuse and Alcoholism (NIAAA) [U24AA014811]; National Institute on
   Alcohol Abuse and Alcoholism (NIAAA)
FX This work was supported by a grant from the Spray Foundation and by a
   NIH Research Grant #U24AA014811 funded by the National Institute on
   Alcohol Abuse and Alcoholism (NIAAA). All or part of this work was done
   in conjunction with the Collaborative Initiative on Fetal Alcohol
   Spectrum Disorders (CIFASD), which is funded by grants from the National
   Institute on Alcohol Abuse and Alcoholism (NIAAA). Additional
   information about CIFASD can be found at www.cifasd.org.Spray Foundation
   is a private foudation in the Atlanta metropolitan area and portions of
   the effort and equipment used in this study were paid for by the Spray
   Foundation funds to our center.
CR American Psychiatric Association D. S. M. T. F. & American Psychiatric Association, 2013, Diagnostic and statistical manual of mental disorders: DSM-5, V5
   Amyot F, 2012, NEUROIMAGE, V60, P879, DOI 10.1016/j.neuroimage.2012.01.104
   Aron AR, 2004, TRENDS COGN SCI, V8, P170, DOI 10.1016/j.tics.2004.02.010
   Astley SJ, 2009, J NEURODEV DISORD, V1, P61, DOI 10.1007/s11689-009-9004-0
   Ayaz H, 2011, JOVE-J VIS EXP, DOI 10.3791/3443
   Ayaz H, 2012, NEUROIMAGE, V59, P36, DOI 10.1016/j.neuroimage.2011.06.023
   Ayaz H, 2010, IEEE ENG MED BIO, P6567, DOI 10.1109/IEMBS.2010.5627113
   BENJAMINI Y, 1995, J R STAT SOC B, V57, P289, DOI 10.1111/j.2517-6161.1995.tb02031.x
   Boas DA, 2001, IEEE SIGNAL PROC MAG, V18, P57, DOI 10.1109/79.962278
   Boecker M, 2007, BEHAV BRAIN RES, V176, P259, DOI 10.1016/j.bbr.2006.10.009
   Buxton RB, 2001, NEUROIMAGE, V13, P953, DOI 10.1006/nimg.2001.0814
   Chikazoe J, 2007, J COGNITIVE NEUROSCI, V19, P69, DOI 10.1162/jocn.2007.19.1.69
   Coles CD, 2016, ALCOHOL CLIN EXP RES, V40, P1000, DOI 10.1111/acer.13032
   Coles CD, 2011, NEUROPSYCHOL REV, V21, P119, DOI 10.1007/s11065-011-9165-y
   CUMMINGS JL, 1993, ARCH NEUROL-CHICAGO, V50, P873, DOI 10.1001/archneur.1993.00540080076020
   Cutini S, 2012, J NEAR INFRARED SPEC, V20, P75, DOI 10.1255/jnirs.969
   Davidson R.J., 2007, Handbook of emotion regulation, P47
   Dehaene S, 2004, CURR OPIN NEUROBIOL, V14, P218, DOI 10.1016/j.conb.2004.03.008
   DEVINSKY O, 1995, BRAIN, V118, P279, DOI 10.1093/brain/118.1.279
   Diwadkar VA, 2013, HUM BRAIN MAPP, V34, P1931, DOI 10.1002/hbm.22042
   Elliot C.D., 2007, Differential ability scales - II (DAS-II)
   Ferrari M, 2012, NEUROIMAGE, V63, P921, DOI 10.1016/j.neuroimage.2012.03.049
   FOX PT, 1988, SCIENCE, V241, P462, DOI 10.1126/science.3260686
   FOX PT, 1986, P NATL ACAD SCI USA, V83, P1140, DOI 10.1073/pnas.83.4.1140
   Fryer SL, 2007, ALCOHOL CLIN EXP RES, V31, P1415, DOI 10.1111/j.1530-0277.2007.00443.x
   Graham DM, 2016, ALCOHOL CLIN EXP RES, V40, P348, DOI 10.1111/acer.12959
   Haley DW, 2006, ALCOHOL CLIN EXP RES, V30, P2055, DOI 10.1111/j.1530-0277.2006.00251.x
   Heinzel S, 2013, NEUROIMAGE, V71, P125, DOI 10.1016/j.neuroimage.2012.12.074
   Herrmann MJ, 2005, BEHAV BRAIN RES, V160, P135, DOI 10.1016/j.bbr.2004.11.032
   HOLZMAN C, 1995, PEDIATRICS, V95, P66
   Inoue Y, 2012, NEUROREPORT, V23, P55, DOI 10.1097/WNR.0b013e32834e664c
   Isquith P.K., 2010, TASKS EXECUTIVE CONT
   Jégou S, 2012, ANN NEUROL, V72, P952, DOI 10.1002/ana.23699
   Jones K.L., 2013, SMITHS RECOGNIZABLE, V7th
   Kable JA, 2004, ALCOHOL CLIN EXP RES, V28, P489, DOI 10.1097/01.ALC.0000117837.66107.64
   Kable JA, 2017, CLIN NEUROPHYSIOL, V128, P2099, DOI 10.1016/j.clinph.2017.08.009
   Kable JA, 2016, CHILD PSYCHIAT HUM D, V47, P335, DOI 10.1007/s10578-015-0566-7
   Kocsis L, 2006, PHYS MED BIOL, V51, pN91, DOI 10.1088/0031-9155/51/5/N02
   Kodali VN, 2017, ALCOHOL CLIN EXP RES, V41, P334, DOI 10.1111/acer.13307
   Kodituwakku PW, 2007, NEUROSCI BIOBEHAV R, V31, P192, DOI 10.1016/j.neubiorev.2006.06.020
   Kodituwakku PW, 1995, ALCOHOL CLIN EXP RES, V19, P1558, DOI 10.1111/j.1530-0277.1995.tb01024.x
   Kopera-Frye K., 1997, ATTENTION DEV PSYCHO, P171
   Lloyd-Fox S, 2010, NEUROSCI BIOBEHAV R, V34, P269, DOI 10.1016/j.neubiorev.2009.07.008
   Logothetis NK, 2001, NATURE, V412, P150, DOI 10.1038/35084005
   Malisza KL, 2005, PEDIATR RES, V58, P1150, DOI 10.1203/01.pdr.0000185479.92484.a1
   Malisza KL, 2012, J NEURODEV DISORD, V4, DOI 10.1186/1866-1955-4-12
   Mattson SN, 2013, ALCOHOL CLIN EXP RES, V37, P517, DOI 10.1111/j.1530-0277.2012.01952.x
   Mattson SN, 2011, NEUROPSYCHOL REV, V21, P81, DOI 10.1007/s11065-011-9167-9
   Mattson SN, 2010, ALCOHOL CLIN EXP RES, V34, P1640, DOI 10.1111/j.1530-0277.2010.01250.x
   Mattson SN, 1999, ALCOHOL CLIN EXP RES, V23, P1808, DOI 10.1097/00000374-199911000-00014
   May JC, 2004, BIOL PSYCHIAT, V55, P359, DOI 10.1016/j.biopsych.2003.11.008
   May PA, 2018, JAMA-J AM MED ASSOC, V319, P474, DOI 10.1001/jama.2017.21896
   Meintjes EM, 2010, ALCOHOL CLIN EXP RES, V34, P1450, DOI 10.1111/j.1530-0277.2010.01230.x
   Miao S, 2017, FRONT NEUROSCI-SWITZ, V11, DOI 10.3389/fnins.2017.00367
   Monden Y, 2015, NEUROIMAGE-CLIN, V9, P1, DOI 10.1016/j.nicl.2015.06.011
   Monden Y, 2012, NEUROIMAGE-CLIN, V1, P131, DOI 10.1016/j.nicl.2012.10.001
   Moser SJ, 2009, PSYCHIAT RES-NEUROIM, V173, P190, DOI 10.1016/j.pscychresns.2008.10.003
   Nguyen TT, 2014, J INT NEUROPSYCH SOC, V20, P704, DOI 10.1017/S1355617714000599
   Noland JS, 2003, ALCOHOL CLIN EXP RES, V27, P647, DOI 10.1097/01.ALC.0000060525.10536.F6
   O'Brien JW, 2013, ALCOHOL CLIN EXP RES, V37, P644, DOI 10.1111/acer.12017
   O'Connor MJ, 2009, DEV DISABIL RES REV, V15, P225, DOI 10.1002/ddrr.74
   O'Connor MJ, 2001, INF MENTAL HLTH J, V22, P291, DOI 10.1002/imhj.1002
   O'Hare ED, 2009, HUM BRAIN MAPP, V30, P3200, DOI 10.1002/hbm.20741
   Obrig H, 2003, J CEREBR BLOOD F MET, V23, P1, DOI 10.1097/01.WCB.0000043472.45775.29
   Obrig H., 1995, INT S OPT IM MET BER
   Oesterheld JR, 1997, J AM ACAD CHILD PSY, V36, P1163, DOI 10.1097/00004583-199709000-00004
   Perlman SB, 2014, NEUROIMAGE, V85, P326, DOI 10.1016/j.neuroimage.2013.04.057
   Rai JK, 2017, CHILD NEUROPSYCHOL, V23, P713, DOI 10.1080/09297049.2016.1191628
   Ramadoss J, 2012, AM J PHYSIOL-HEART C, V303, pH414, DOI 10.1152/ajpheart.00127.2012
   Riikonen R, 1999, DEV MED CHILD NEUROL, V41, P652, DOI 10.1017/S0012162299001358
   Riikonen RS, 2005, BIOL PSYCHIAT, V57, P1565, DOI 10.1016/j.biopsych.2005.01.029
   Rodrigo AH, 2016, SOC COGN AFFECT NEUR, V11, P55, DOI 10.1093/scan/nsv091
   Roussotte FF, 2011, NEUROIMAGE, V54, P3067, DOI 10.1016/j.neuroimage.2010.10.072
   Ruocco AC, 2014, FRONT HUM NEUROSCI, V8, DOI 10.3389/fnhum.2014.00185
   Solonskii A V, 2008, Neurosci Behav Physiol, V38, P373, DOI 10.1007/s11055-008-0053-8
   Sowell ER, 2007, NEUROREPORT, V18, P635, DOI 10.1097/WNR.0b013e3280bad8dc
   Sowell ER, 2002, CEREB CORTEX, V12, P856, DOI 10.1093/cercor/12.8.856
   Spadoni AD, 2009, ALCOHOL CLIN EXP RES, V33, P2067, DOI 10.1111/j.1530-0277.2009.01046.x
   Swick D, 2011, NEUROIMAGE, V56, P1655, DOI 10.1016/j.neuroimage.2011.02.070
   Tak S, 2014, NEUROIMAGE, V85, P72, DOI 10.1016/j.neuroimage.2013.06.016
   Villringer A, 1997, ADV EXP MED BIOL, V413, P1
   Villringer K, 1997, ADV EXP MED BIOL, V413, P149
   Ware AL, 2015, BEHAV BRAIN RES, V278, P137, DOI 10.1016/j.bbr.2014.09.037
   Welch JH, 2016, NEUROSCIENCE, V324, P107, DOI 10.1016/j.neuroscience.2016.03.004
   Wozniak JR, 2013, ALCOHOL CLIN EXP RES, V37, P748, DOI 10.1111/acer.12024
   Xiao T, 2012, PLOS ONE, V7, DOI 10.1371/journal.pone.0046569
   ZIMMERBERG B, 1988, ALCOHOL CLIN EXP RES, V12, P259
NR 87
TC 6
Z9 6
U1 0
U2 10
PU ROUTLEDGE JOURNALS, TAYLOR & FRANCIS LTD
PI ABINGDON
PA 2-4 PARK SQUARE, MILTON PARK, ABINGDON OX14 4RN, OXON, ENGLAND
SN 8756-5641
EI 1532-6942
J9 DEV NEUROPSYCHOL
JI Dev. Neuropsychol.
PY 2019
VL 44
IS 2
BP 203
EP 219
DI 10.1080/87565641.2019.1567734
PG 17
WC Psychology, Developmental; Psychology; Psychology, Experimental
WE Science Citation Index Expanded (SCI-EXPANDED); Social Science Citation Index (SSCI)
SC Psychology
GA HP3RJ
UT WOS:000461594600004
PM 30661412
OA Green Accepted
DA 2024-05-29
ER

PT J
AU Tamura, R
   Kitamura, H
   Endo, T
   Abe, R
   Someya, T
AF Tamura, Ryu
   Kitamura, Hideaki
   Endo, Taro
   Abe, Ryo
   Someya, Toshiyuki
TI Decreased leftward bias of prefrontal activity in autism spectrum
   disorder revealed by functional near-infrared spectroscopy
SO PSYCHIATRY RESEARCH-NEUROIMAGING
LA English
DT Article
DE Pervasive developmental disorder; Imitation; Cerebral lateralization
ID MIRROR NEURON SYSTEM; CORPUS-CALLOSUM; IMITATION; CHILDREN; BRAIN;
   CORTEX; ABNORMALITIES; METAANALYSIS; DYSFUNCTION; ACTIVATION
AB Hemodynamic responses in rostral prefrontal cortex (RoPFC) were measured by functional near-infrared spectroscopy. Although performance level was equal, autistic patients showed a decrease in leftward bias of the balance between right and left RoPFC activity when compared with typically developing children when anatomical imitation was contrasted with mirror-image imitation. (C) 2012 Elsevier Ireland Ltd. All rights reserved.
C1 [Tamura, Ryu; Kitamura, Hideaki; Endo, Taro; Abe, Ryo; Someya, Toshiyuki] Niigata Univ, Dept Psychiat, Grad Sch Med & Dent Sci, Niigata 9518510, Japan.
   [Tamura, Ryu] Niigata Psychiat Ctr, Niigata, Japan.
   [Kitamura, Hideaki; Someya, Toshiyuki] Niigata Univ, Res Inst Nat Hazards & Disaster Recovery, Niigata 9518510, Japan.
C3 Niigata University; Niigata University
RP Kitamura, H (corresponding author), Niigata Univ, Dept Psychiat, Grad Sch Med & Dent Sci, Chuo Ku, 1-757 Asahimachi Dori, Niigata 9518510, Japan.
EM kitamura@med.niigata-u.ac.jp
RI Someya, Toshiyuki/ABD-1878-2021
CR Alexander AL, 2007, NEUROIMAGE, V34, P61, DOI 10.1016/j.neuroimage.2006.08.032
   Barnea-Goraly N, 2004, BIOL PSYCHIAT, V55, P323, DOI 10.1016/j.biopsych.2003.10.022
   Burgess PW, 2007, TRENDS COGN SCI, V11, P290, DOI 10.1016/j.tics.2007.05.004
   Casanova MF, 2006, CLIN NEUROSCI RES, V6, P127, DOI 10.1016/j.cnr.2006.06.003
   Caspers S, 2010, NEUROIMAGE, V50, P1148, DOI 10.1016/j.neuroimage.2009.12.112
   Chiavarino C, 2007, NEUROPSYCHOLOGIA, V45, P784, DOI 10.1016/j.neuropsychologia.2006.08.007
   Dapretto M, 2006, NAT NEUROSCI, V9, P28, DOI 10.1038/nn1611
   DAWSON G, 1986, CHILD DEV, V57, P1440, DOI 10.1111/j.1467-8624.1986.tb00469.x
   DAWSON G, 1989, BRAIN LANG, V37, P26, DOI 10.1016/0093-934X(89)90099-0
   Dumontheil I, 2008, DEV MED CHILD NEUROL, V50, P168, DOI 10.1111/j.1469-8749.2008.02026.x
   Ehlis AC, 2008, J PSYCHIATR RES, V42, P1060, DOI 10.1016/j.jpsychires.2007.11.011
   Endo T, 2007, BIOL PSYCHIAT, V62, P1030, DOI 10.1016/j.biopsych.2007.05.015
   Flagg EJ, 2005, NEUROSCI LETT, V386, P82, DOI 10.1016/j.neulet.2005.05.037
   Frazier TW, 2009, BIOL PSYCHIAT, V66, P935, DOI 10.1016/j.biopsych.2009.07.022
   Hamilton AFD, 2007, NEUROPSYCHOLOGIA, V45, P1859, DOI 10.1016/j.neuropsychologia.2006.11.022
   Hong SS, 2011, PSYCHIAT RES-NEUROIM, V194, P333, DOI 10.1016/j.pscychresns.2011.03.009
   Iacoboni M, 2006, NAT REV NEUROSCI, V7, P942, DOI 10.1038/nrn2024
   Kawakubo Y, 2009, PLOS ONE, V4, DOI 10.1371/journal.pone.0006881
   Knaus TA, 2008, J INT NEUROPSYCH SOC, V14, P967, DOI 10.1017/S1355617708081216
   Okamoto M, 2004, NEUROIMAGE, V21, P99, DOI 10.1016/j.neuroimage.2003.08.026
   Petrides M, 2007, J NEUROSCI, V27, P11573, DOI 10.1523/JNEUROSCI.2419-07.2007
   Reif A, 2011, INT J NEUROPSYCHOPH, V14, P887, DOI 10.1017/S1461145710001677
   Rizzolatti G, 2006, SCI AM, V295, P54, DOI 10.1038/scientificamerican1106-54
   Sahyoun CP, 2010, NEUROPSYCHOLOGIA, V48, P86, DOI 10.1016/j.neuropsychologia.2009.08.013
   Schecklmann M, 2010, NEUROSCIENCE, V171, P434, DOI 10.1016/j.neuroscience.2010.08.072
   Southgate V, 2008, TRENDS COGN SCI, V12, P225, DOI 10.1016/j.tics.2008.03.005
   Tamura R, 2010, PSYCHIAT RES-NEUROIM, V184, P186, DOI 10.1016/j.pscychresns.2010.07.001
   Verhoeven JS, 2010, NEURORADIOLOGY, V52, P3, DOI 10.1007/s00234-009-0583-y
   Williams JHG, 2006, NEUROPSYCHOLOGIA, V44, P610, DOI 10.1016/j.neuropsychologia.2005.06.010
NR 29
TC 14
Z9 14
U1 0
U2 10
PU ELSEVIER IRELAND LTD
PI CLARE
PA ELSEVIER HOUSE, BROOKVALE PLAZA, EAST PARK SHANNON, CO, CLARE, 00000,
   IRELAND
SN 0925-4927
J9 PSYCHIAT RES-NEUROIM
JI Psychiatry Res. Neuroimaging
PD AUG-SEP
PY 2012
VL 203
IS 2-3
BP 237
EP 240
DI 10.1016/j.pscychresns.2011.12.008
PG 4
WC Clinical Neurology; Neuroimaging; Psychiatry
WE Science Citation Index Expanded (SCI-EXPANDED)
SC Neurosciences & Neurology; Psychiatry
GA 203TR
UT WOS:000323316900018
PM 22947311
DA 2024-05-29
ER

PT J
AU Xu, LY
   Liu, YY
   Yu, J
   Li, XJ
   Yu, X
   Cheng, HY
   Li, J
AF Xu, Lingyu
   Liu, Yaya
   Yu, Jie
   Li, Xinjuan
   Yu, Xuan
   Cheng, Huiyi
   Li, Jun
TI Characterizing autism spectrum disorder by deep learning spontaneous
   brain activity from functional near-infrared spectroscopy
SO JOURNAL OF NEUROSCIENCE METHODS
LA English
DT Article
DE Functional near infrared spectroscopy (fNIRS); Autism spectrum disorder
   (ASD); Deep learning; Long-short term memory (LSTM); Convolutional
   neural network (CNN)
ID CORTICAL THICKNESS; TEMPORAL CORTEX; CHILDREN; CONNECTIVITY;
   ABNORMALITIES; ADOLESCENTS; NETWORKS; LANGUAGE; AGE
AB Background: Functional near-infrared spectroscopy (fNIRS) was used to investigate spontaneous hemodynamic fluctuations in the bilateral temporal cortices for typically developing (TD) children and children with autism spectrum disorder (ASD).
   New method: This paper proposed an approach to estimate the global time-varying behavior of brain activity through the measurement on change in first-order statistical properties directly from fNIRS time series. Then, a deep learning model combining the long-short term memory (LSTM) and convolutional neural network (CNN) was constructed based on the integration strategy with improved bagging algorithm, with the purpose to explore the potential patterns of temporal variation for ASD identification.
   Results: Based on the theory of stationarity, analysis on the global time-varying behavior of hemodynamic fluctuations in oxy-hemoglobin (HbO(2)) and deoxy-hemoglobin (Hb) demonstrated that children with ASD showed weaker internal logic, but stronger memory and persistence to random shocks than TD children. Differentiating between ASD and TD with the proposed deep learning approach resulted in high accurate classification with sensitivity of 97.1 % and specificity of 94.3 %.
   Comparison with existing methods: Using fNIRS time series of Hb from single optical channel, we achieved a better classification accuracy of 95.7 % that was about 8 % higher than previous methods with similar data.
   Conclusions: The characterization on time-varying behavior of brain activity holds promise for better understanding the underlying causes to ASD. And the deployed deep learning framework with an integration manner has the potential for screening children with risk of ASD.
C1 [Xu, Lingyu; Liu, Yaya; Yu, Jie; Li, Xinjuan; Yu, Xuan] Shanghai Univ, Sch Comp Engn & Sci, Shanghai 20444, Peoples R China.
   [Xu, Lingyu] Shanghai Univ, Shanghai Inst Adv Commun & Data Sci, Shanghai, Peoples R China.
   [Cheng, Huiyi; Li, Jun] South China Normal Univ, South China Acad Adv Optoelect, Guangzhou 510631, Peoples R China.
   [Li, Jun] South China Normal Univ, Key Lab Behav Econ Sci & Technol, Guangzhou, Peoples R China.
C3 Shanghai University; Shanghai University; South China Normal University;
   South China Normal University
RP Liu, YY (corresponding author), Shanghai Univ, Sch Comp Engn & Sci, Shanghai 20444, Peoples R China.; Li, J (corresponding author), South China Normal Univ, South China Acad Adv Optoelect, Guangzhou 510631, Peoples R China.
EM liu_yaya@t.shu.edu.cn; jun.li@coer-scnu.org
FU National Program on Key Research Project [2016YFC1401900]; National
   Natural Science Foundation of China [81771876]; Guangdong Provincial Key
   Laboratory of Optical Information Materials and Technology
   [2017B030301007]; Guangdong Science and Technology Program
   [2017A010101023]; Innovation Project of Graduate School of South China
   Normal University
FX National Program on Key Research Project (Grant No. 2016YFC1401900);
   National Natural Science Foundation of China (Grant No. 81771876); the
   Guangdong Provincial Key Laboratory of Optical Information Materials and
   Technology (Grant No. 2017B030301007); Guangdong Science and Technology
   Program (Grant No. 2017A010101023); the Innovation Project of Graduate
   School of South China Normal University.
CR Abraham A, 2017, NEUROIMAGE, V147, P736, DOI 10.1016/j.neuroimage.2016.10.045
   [Anonymous], 2017, ARXIV170202540
   [Anonymous], 2000, DIAGN STAT MAN MENT, DOI DOI 10.1176/APPI.BOOKS.9780890425787
   Boddaert N, 2004, AM J PSYCHIAT, V161, P2117, DOI 10.1176/appi.ajp.161.11.2117
   Canuto O, 2013, UNTIL DEBT DO US PART: SUBNATIONAL DEBT, INSOLVENCY, AND MARKETS, P1
   Cardinale RC, 2013, JAMA PSYCHIAT, V70, P975, DOI 10.1001/jamapsychiatry.2013.382
   Chi RP, 2014, MED HYPOTHESES, V83, P614, DOI 10.1016/j.mehy.2014.08.002
   Courchesne E, 2011, BRAIN RES, V1380, P138, DOI 10.1016/j.brainres.2010.09.101
   Court John Hugh, 2003, PEARSON
   Dvornek NC, 2017, LECT NOTES COMPUT SC, V10541, P362, DOI 10.1007/978-3-319-67389-9_42
   Ecker C, 2014, J NEURAL TRANSM, V121, P1157, DOI 10.1007/s00702-014-1207-1
   Eyler LT, 2012, BRAIN, V135, P949, DOI 10.1093/brain/awr364
   Fu Pei-Guo, 2017, Journal of Software, V28, P2625, DOI 10.13328/j.cnki.jos.005134
   Gage NM, 2009, J NEURODEV DISORD, V1, P205, DOI 10.1007/s11689-009-9010-2
   Goldberg MC, 2011, DEV COGN NEUROS-NETH, V1, P47, DOI 10.1016/j.dcn.2010.07.002
   Gomot M, 2006, NEUROIMAGE, V29, P475, DOI 10.1016/j.neuroimage.2005.07.027
   Guan Q., 2018, Diagnose like a radiologist: attention guided convolutional neural network for thorax disease classification
   Ha S, 2015, EXP NEUROBIOL, V24, P273, DOI 10.5607/en.2015.24.4.273
   Hazlett HC, 2017, NATURE, V542, P348, DOI 10.1038/nature21369
   Heinsfeld AS, 2018, NEUROIMAGE-CLIN, V17, P16, DOI 10.1016/j.nicl.2017.08.017
   Jain S., 2018, THESIS
   Jou RJ, 2010, BRAIN RES, V1360, P205, DOI 10.1016/j.brainres.2010.09.005
   Lehtinen J., 2018, 35 INT C MACH LEARN, V7, P4620
   Li J, 2016, BIOMED OPT EXPRESS, V7, P3871, DOI 10.1364/BOE.7.003871
   Li M, 2019, COMPUT SPEECH LANG, V56, P80, DOI 10.1016/j.csl.2018.11.002
   Lindell AK, 2013, NEUROPSYCHOL REV, V23, P257, DOI 10.1007/s11065-013-9234-5
   Lioutas V, 2018, PATTERN RECOGN LETT, V111, P51, DOI 10.1016/j.patrec.2018.04.031
   Liss M, 2006, AUTISM, V10, P155, DOI 10.1177/1362361306062021
   Liu T, 2019, NEUROIMAGE, V185, P955, DOI 10.1016/j.neuroimage.2017.09.044
   López B, 2008, AUTISM, V12, P159, DOI 10.1177/1362361307086662
   LORD C, 1989, J AUTISM DEV DISORD, V19, P185, DOI 10.1007/BF02211841
   Meresse IG, 2005, ANN NEUROL, V58, P466, DOI 10.1002/ana.20597
   Nordahl CW, 2011, P NATL ACAD SCI USA, V108, P20195, DOI 10.1073/pnas.1107560108
   Plitt M, 2015, NEUROIMAGE-CLIN, V7, P359, DOI 10.1016/j.nicl.2014.12.013
   Power JD, 2014, NEUROIMAGE, V84, P320, DOI 10.1016/j.neuroimage.2013.08.048
   Power JD, 2012, NEUROIMAGE, V59, P2142, DOI 10.1016/j.neuroimage.2011.10.018
   Rad NM, 2018, SIGNAL PROCESS, V144, P180, DOI 10.1016/j.sigpro.2017.10.011
   Salmond CH, 2003, PHILOS T R SOC B, V358, P405, DOI 10.1098/rstb.2002.1210
   Tyszka JM, 2014, CEREB CORTEX, V24, P1894, DOI 10.1093/cercor/bht040
   Waiter GD, 2004, NEUROIMAGE, V22, P619, DOI 10.1016/j.neuroimage.2004.02.029
   Wolf M, 2007, J BIOMED OPT, V12, DOI 10.1117/1.2804899
   Zielinski BA, 2014, BRAIN, V137, P1799, DOI 10.1093/brain/awu083
NR 42
TC 28
Z9 31
U1 5
U2 43
PU ELSEVIER
PI AMSTERDAM
PA RADARWEG 29, 1043 NX AMSTERDAM, NETHERLANDS
SN 0165-0270
EI 1872-678X
J9 J NEUROSCI METH
JI J. Neurosci. Methods
PD FEB 1
PY 2020
VL 331
AR 108538
DI 10.1016/j.jneumeth.2019.108538
PG 11
WC Biochemical Research Methods; Neurosciences
WE Science Citation Index Expanded (SCI-EXPANDED); Social Science Citation Index (SSCI)
SC Biochemistry & Molecular Biology; Neurosciences & Neurology
GA KO3DP
UT WOS:000515428400020
PM 31794776
DA 2024-05-29
ER

PT J
AU Zhu, HL
   Fan, YB
   Guo, H
   Huang, D
   He, SL
AF Zhu, Huilin
   Fan, Yuebo
   Guo, Huan
   Huang, Dan
   He, Sailing
TI Reduced interhemispheric functional connectivity of children with autism
   spectrum disorder: evidence from functional near infrared spectroscopy
   studies
SO BIOMEDICAL OPTICS EXPRESS
LA English
DT Article
ID BRAIN ACTIVITY; GLOBAL SIGNAL; NETWORKS; FMRI; UNDERCONNECTIVITY;
   ORGANIZATION; ACTIVATION; HEAD; MRI
AB Autism spectrum disorder (ASD) is a neuro-developmental disorder, which has been associated with atypical neural synchronization. In this study, functional near infrared spectroscopy (fNIRS) was used to study the differences in functional connectivity in bilateral inferior frontal cortices (IFC) and bilateral temporal cortices (TC) between ASD and typically developing (TD) children between 8 and 11 years of age. As the first report of fNIRS study on the resting state functional connectivity (RSFC) in children with ASD, ten children with ASD and ten TD children were recruited in this study for 8 minute resting state measurement. Compared to TD children, children with ASD showed reduced interhemispheric connectivity in TC. Children with ASD also showed significantly lower local connectivity in bilateral temporal cortices. In contrast to TD children, children with ASD did not show typical patterns of symmetry in functional connectivity in temporal cortex. These results support the feasibility of using the fNIRS method to assess atypical functional connectivity of cortical responses of ASD and its potential application in diagnosis. (C) 2014 Optical Society of America
C1 [Zhu, Huilin; He, Sailing] S China Normal Univ, ZJU SCNU Joint Res Ctr Photon, Ctr Opt & Electromagnet Res, Guangzhou 510006, Guangdong, Peoples R China.
   [Zhu, Huilin; Guo, Huan] S China Normal Univ, Sch Psychol, Guangzhou 510631, Guangdong, Peoples R China.
   [Fan, Yuebo; Huang, Dan] Guangzhou Rehabil & Res Ctr Children ASD, Guangzhou 510540, Guangdong, Peoples R China.
   [He, Sailing] Royal Inst Technol, Sch Elect Engn, Dept Elect Engn, JORCEP, S-10044 Stockholm, Sweden.
C3 South China Normal University; South China Normal University; Royal
   Institute of Technology
RP He, SL (corresponding author), S China Normal Univ, ZJU SCNU Joint Res Ctr Photon, Ctr Opt & Electromagnet Res, Guangzhou 510006, Guangdong, Peoples R China.
EM sailing@kth.se
RI He, Sailing/C-2438-2009
OI He, Sailing/0000-0002-3401-1125; Guo, Huan/0000-0002-7984-8674
FU Guangdong Innovative Research Team Program [201001D0104799318]; National
   Basic Research Program (973) of China [2011CB503700]; Guangdong Science
   and Technology Program [2012B03180000]; Macau Foundation [CUM-16];
   Swedish Research Council; SOARD
FX This work was supported by Guangdong Innovative Research Team Program
   (No. 201001D0104799318), the National Basic Research Program (973) of
   China (2011CB503700), Guangdong Science and Technology Program
   (2012B03180000), Macau Foundation (CUM-16), the Swedish Research Council
   and SOARD. We thank Prof. Jun Li in Centre for Optical and
   Electromagnetic Research of SCNU for helping with data analysis and
   imaging processing. We also thank Profs. Heyong Shen and Lan Gao of SCNU
   for discussion, and Zhifang Zhu, Lina Qiu, Xinge Li and Wei Cao for
   experiments.
CR Anderson JS, 2011, CEREB CORTEX, V21, P1134, DOI 10.1093/cercor/bhq190
   [Anonymous], 2000, DIAGN STAT MAN MENT, DOI DOI 10.1176/APPI.BOOKS.9780890425787
   Assaf M, 2010, NEUROIMAGE, V53, P247, DOI 10.1016/j.neuroimage.2010.05.067
   Baron-Cohen S, 1999, EUR J NEUROSCI, V11, P1891, DOI 10.1046/j.1460-9568.1999.00621.x
   BISWAL B, 1995, MAGNET RESON MED, V34, P537, DOI 10.1002/mrm.1910340409
   Boas DA, 2014, NEUROIMAGE, V85, P1, DOI 10.1016/j.neuroimage.2013.11.033
   Boddaert N, 2004, NEUROIMAGE, V23, P364, DOI 10.1016/j.neuroimage.2004.06.016
   Brothers L., 1990, CONCEPT NEUROSCI, P27
   Carper RA, 2000, BRAIN, V123, P836, DOI 10.1093/brain/123.4.836
   Castelli F, 2002, BRAIN, V125, P1839, DOI 10.1093/brain/awf189
   Chaudhary U, 2011, PROC SPIE, V7883, DOI 10.1117/12.874360
   Cherkassky VL, 2006, NEUROREPORT, V17, P1687, DOI 10.1097/01.wnr.0000239956.45448.4c
   Courchesne E, 2003, JAMA-J AM MED ASSOC, V290, P337, DOI 10.1001/jama.290.3.337
   Dapretto M, 2006, NAT NEUROSCI, V9, P28, DOI 10.1038/nn1611
   DAWSON G, 1986, CHILD DEV, V57, P1440, DOI 10.1111/j.1467-8624.1986.tb00469.x
   Devor A, 2005, P NATL ACAD SCI USA, V102, P3822, DOI 10.1073/pnas.0407789102
   Dinstein I, 2011, NEURON, V70, P1218, DOI 10.1016/j.neuron.2011.04.018
   Fox MD, 2009, J NEUROPHYSIOL, V101, P3270, DOI 10.1152/jn.90777.2008
   Frith U, 2003, PHILOS T R SOC B, V358, P459, DOI 10.1098/rstb.2002.1218
   Guo ZF, 2013, PROG ELECTROMAGN RES, V140, P277, DOI 10.2528/PIER13040203
   Herbert MR, 2004, ANN NEUROL, V55, P530, DOI 10.1002/ana.20032
   Hickok G, 2007, NAT REV NEUROSCI, V8, P393, DOI 10.1038/nrn2113
   JOBSIS FF, 1977, SCIENCE, V198, P1264, DOI 10.1126/science.929199
   Just MA, 2004, BRAIN, V127, P1811, DOI 10.1093/brain/awh199
   Kana RK, 2007, BIOL PSYCHIAT, V62, P198, DOI 10.1016/j.biopsych.2006.08.004
   Kawakubo Y, 2009, PLOS ONE, V4, DOI 10.1371/journal.pone.0006881
   Kennedy DP, 2008, NEUROIMAGE, V39, P1877, DOI 10.1016/j.neuroimage.2007.10.052
   Kita Y, 2011, BRAIN DEV-JPN, V33, P494, DOI 10.1016/j.braindev.2010.11.007
   Koessler L, 2009, NEUROIMAGE, V46, P64, DOI 10.1016/j.neuroimage.2009.02.006
   Koshino H, 2008, CEREB CORTEX, V18, P289, DOI 10.1093/cercor/bhm054
   Lu CM, 2010, J NEUROSCI METH, V186, P242, DOI 10.1016/j.jneumeth.2009.11.010
   Macey PM, 2004, NEUROIMAGE, V22, P360, DOI 10.1016/j.neuroimage.2003.12.042
   McAlonan GM, 2005, BRAIN, V128, P268, DOI 10.1093/brain/awh332
   Mesquita RC, 2010, BIOMED OPT EXPRESS, V1, P324, DOI 10.1364/BOE.1.000324
   Murias M, 2007, BIOL PSYCHIAT, V62, P270, DOI 10.1016/j.biopsych.2006.11.012
   Murphy K, 2009, NEUROIMAGE, V44, P893, DOI 10.1016/j.neuroimage.2008.09.036
   PRIOR MR, 1979, CORTEX, V15, P73, DOI 10.1016/S0010-9452(79)80008-8
   Reichle ME, 2010, TRENDS COGN SCI, V14, P180, DOI 10.1016/j.tics.2010.01.008
   Rizzolatti G, 2004, ANNU REV NEUROSCI, V27, P169, DOI 10.1146/annurev.neuro.27.070203.144230
   Tamura M, 1997, PHILOS T ROY SOC B, V352, P737, DOI 10.1098/rstb.1997.0056
   Uhhaas PJ, 2006, NEURON, V52, P155, DOI 10.1016/j.neuron.2006.09.020
   Vanderwert RE, 2014, NEUROIMAGE, V85, P264, DOI 10.1016/j.neuroimage.2013.10.009
   VILLRINGER A, 1993, NEUROSCI LETT, V154, P101, DOI 10.1016/0304-3940(93)90181-J
   Villringer A, 1997, TRENDS NEUROSCI, V20, P435, DOI 10.1016/S0166-2236(97)01132-6
   Weng SJ, 2010, BRAIN RES, V1313, P202, DOI 10.1016/j.brainres.2009.11.057
   White BR, 2012, NEUROIMAGE, V59, P2529, DOI 10.1016/j.neuroimage.2011.08.094
   White BR, 2009, NEUROIMAGE, V47, P148, DOI 10.1016/j.neuroimage.2009.03.058
   Zhang YJ, 2010, J BIOMED OPT, V15, DOI 10.1117/1.3462973
NR 48
TC 53
Z9 61
U1 9
U2 54
PU OPTICAL SOC AMER
PI WASHINGTON
PA 2010 MASSACHUSETTS AVE NW, WASHINGTON, DC 20036 USA
SN 2156-7085
J9 BIOMED OPT EXPRESS
JI Biomed. Opt. Express
PD APR 1
PY 2014
VL 5
IS 4
BP 1262
EP 1274
DI 10.1364/BOE.5.001262
PG 13
WC Biochemical Research Methods; Optics; Radiology, Nuclear Medicine &
   Medical Imaging
WE Science Citation Index Expanded (SCI-EXPANDED)
SC Biochemistry & Molecular Biology; Optics; Radiology, Nuclear Medicine &
   Medical Imaging
GA AE6DB
UT WOS:000334078100023
PM 24761305
OA Green Published, gold
DA 2024-05-29
ER

PT J
AU Wu, XY
   Lin, F
   Sun, WT
   Zhang, TZ
   Sun, HW
   Li, J
AF Wu, Xiaoyin
   Lin, Fang
   Sun, Weiting
   Zhang, Tingzhen
   Sun, Huiwen
   Li, Jun
TI Relationship between Short-Range and Homotopic Long-Range Resting State
   Functional Connectivity in Temporal Lobes in Autism Spectrum Disorder
SO BRAIN SCIENCES
LA English
DT Article
DE autism spectrum disorder (ASD); functional near-infrared spectroscopy
   (fNIRS); resting-state functional connectivity (RSFC); short-range RSFC;
   long-range RSFC
ID BRAIN CONNECTIVITY; CHILDREN; REGIONS
AB To investigate the relationship between short-range and homotopic long-range resting state functional connectivity (RSFC) in children with autism spectrum disorder (ASD) and typically developing (TD) children, we analyzed functional near-infrared spectroscopy (fNIRS) RSFC in 25 children with ASD and 22 age-matched TD children. The resting state fNIRS signals, including spontaneous fluctuations in the oxygenated hemoglobin (HbO(2)) and deoxygenated hemoglobin (Hb) concentrations, were recorded from the bilateral temporal lobes. We found that (1) there was no difference in the short-range RSFC between the left and right hemisphere in either ASD or TD group; (2) both the short-range and homotopic long-range RSFC were weaker in the ASD than TD group; and (3) the short-range RSFC was stronger than the homotopic long-range RSFC in the ASD group, whereas no such difference was observed in the TD group. These observations might be helpful for a better understanding of the underlying cortical mechanism in ASD.
C1 [Wu, Xiaoyin; Lin, Fang; Sun, Weiting; Zhang, Tingzhen; Sun, Huiwen; Li, Jun] South China Normal Univ, South China Acad Adv Optoelect, Guangzhou 510006, Peoples R China.
   [Li, Jun] South China Normal Univ, Key Lab Behav Econ Sci & Technol, Guangzhou 510006, Peoples R China.
C3 South China Normal University; South China Normal University
RP Li, J (corresponding author), South China Normal Univ, South China Acad Adv Optoelect, Guangzhou 510006, Peoples R China.; Li, J (corresponding author), South China Normal Univ, Key Lab Behav Econ Sci & Technol, Guangzhou 510006, Peoples R China.
EM xiaoyin.wu@coer-scnu.org; fang.lin@coer-scnu.org;
   weiting.sun@coer-scnu.org; tingzhen.zhang@coer-scnu.org;
   huiwen.sun@coer-scnu.org; jun.li@coer-scnu.org
RI Sun, WT/JDN-1302-2023; wu, xiaoyin/HDN-3079-2022
FU National Natural Science Foundation of China grants (NSFC) [81771876];
   Special Funds for the Cultivation of Guangdong College Students'
   Scientific and Technological Innovation (Climbing Program Special Funds)
   [pdjh2020b0155]; Science and Technology Program of Guangzhou
   [2019050001]
FX This study was supported by National Natural Science Foundation of China
   grants (NSFC) (Grant No. 81771876), Special Funds for the Cultivation of
   Guangdong College Students' Scientific and Technological Innovation
   (Climbing Program Special Funds) (No. pdjh2020b0155), and the Science
   and Technology Program of Guangzhou (No. 2019050001).
CR Allison T, 2000, TRENDS COGN SCI, V4, P267, DOI 10.1016/S1364-6613(00)01501-1
   American Psychiatric Association, 2000, DIAGN STAT MAN MENT, DOI [10.1176/dsm10.1176/appi.books.9780890420249.dsm-iv-tr, DOI 10.1176/DSM10.1176/APPI.BOOKS.9780890420249.DSM-IV-TR]
   Anderson JS, 2011, CEREB CORTEX, V21, P1134, DOI 10.1093/cercor/bhq190
   Courchesne E, 2005, CURR OPIN NEUROBIOL, V15, P225, DOI 10.1016/j.conb.2005.03.001
   Dajani DR, 2016, AUTISM RES, V9, P43, DOI 10.1002/aur.1494
   Di Martino A, 2014, MOL PSYCHIATR, V19, P659, DOI 10.1038/mp.2013.78
   Dinstein I, 2011, NEURON, V70, P1218, DOI 10.1016/j.neuron.2011.04.018
   Fox MD, 2007, NAT REV NEUROSCI, V8, P700, DOI 10.1038/nrn2201
   GARFIN SR, 1986, J PEDIATR ORTHOPED, V6, P434, DOI 10.1097/01241398-198607000-00008
   Huppert TJ, 2009, APPL OPTICS, V48, pD280, DOI 10.1364/AO.48.00D280
   Hyman SL, 2020, PEDIATRICS, V145, DOI 10.1542/peds.2019-3448
   Keown CL, 2013, CELL REP, V5, P567, DOI 10.1016/j.celrep.2013.10.003
   Kikuchi M, 2013, PLOS ONE, V8, DOI 10.1371/journal.pone.0056087
   Kohno S, 2007, J BIOMED OPT, V12, DOI 10.1117/1.2814249
   Langeslag SJE, 2013, HUM BRAIN MAPP, V34, P3299, DOI 10.1002/hbm.22143
   Li J, 2016, BIOMED OPT EXPRESS, V7, P3871, DOI 10.1364/BOE.7.003871
   Li Q, 2019, CORTEX, V119, P258, DOI 10.1016/j.cortex.2019.05.003
   Liu T, 2019, NEUROIMAGE, V185, P955, DOI 10.1016/j.neuroimage.2017.09.044
   Long ZL, 2016, SCI REP-UK, V6, DOI 10.1038/srep26527
   Lord C, 2000, J AUTISM DEV DISORD, V30, P205, DOI 10.1023/A:1005592401947
   Luyster R, 2009, J AUTISM DEV DISORD, V39, P1305, DOI 10.1007/s10803-009-0746-z
   Maenner M.J., US 2016 JMSS 2020, V69 1 12
   Maximo JO, 2013, FRONT HUM NEUROSCI, V7, DOI 10.3389/fnhum.2013.00605
   Molavi B, 2012, PHYSIOL MEAS, V33, P259, DOI 10.1088/0967-3334/33/2/259
   Monk CS, 2009, NEUROIMAGE, V47, P764, DOI 10.1016/j.neuroimage.2009.04.069
   Nummenmaa L, 2010, CEREB CORTEX, V20, P1780, DOI 10.1093/cercor/bhp244
   Pamplona GSP, 2015, FRONT HUM NEUROSCI, V9, DOI 10.3389/fnhum.2015.00061
   Raven J., 1998, RAVEN MANUAL SECTION, DOI DOI 10.1044/1092-4388(2010/10-0010)
   Schubert AL, 2021, J EXP PSYCHOL GEN, V150, P1, DOI 10.1037/xge0000865
   Sepulcre J, 2010, PLOS COMPUT BIOL, V6, DOI 10.1371/journal.pcbi.1000808
   Sharma SD, 2020, INT J PEDIATR OTORHI, V130, DOI 10.1016/j.ijporl.2019.109853
   Song M, 2008, NEUROIMAGE, V41, P1168, DOI 10.1016/j.neuroimage.2008.02.036
   van den Heuvel MP, 2009, J NEUROSCI, V29, P7619, DOI 10.1523/JNEUROSCI.1443-09.2009
   Vissers ME, 2012, NEUROSCI BIOBEHAV R, V36, P604, DOI 10.1016/j.neubiorev.2011.09.003
   Zhu HL, 2014, BIOMED OPT EXPRESS, V5, P1262, DOI 10.1364/BOE.5.001262
NR 35
TC 3
Z9 5
U1 2
U2 16
PU MDPI
PI BASEL
PA ST ALBAN-ANLAGE 66, CH-4052 BASEL, SWITZERLAND
EI 2076-3425
J9 BRAIN SCI
JI Brain Sci.
PD NOV
PY 2021
VL 11
IS 11
AR 1467
DI 10.3390/brainsci11111467
PG 11
WC Neurosciences
WE Science Citation Index Expanded (SCI-EXPANDED); Social Science Citation Index (SSCI)
SC Neurosciences & Neurology
GA XF4NH
UT WOS:000724048300001
PM 34827466
OA Green Published, gold
DA 2024-05-29
ER

PT J
AU Cao, W
   Zhu, HL
   Li, Y
   Wang, Y
   Bai, WX
   Lao, U
   Zhang, YY
   Ji, Y
   He, SL
   Zou, XB
AF Cao, Wei
   Zhu, Huilin
   Li, Yan
   Wang, Yu
   Bai, Wuxia
   Lao, Uchong
   Zhang, Yingying
   Ji, Yan
   He, Sailing
   Zou, Xiaobing
TI The Development of Brain Network in Males with Autism Spectrum Disorders
   from Childhood to Adolescence: Evidence from fNIRS Study
SO BRAIN SCIENCES
LA English
DT Article
DE autism spectrum disorder; adolescence; functional near-infrared
   spectroscopy (fNIRS); graph theory; theory-of-mind network
ID NEAR-INFRARED SPECTROSCOPY; FUNCTIONAL CONNECTIVITY; PREFRONTAL CORTEX;
   SEX-DIFFERENCES; SOCIAL BRAIN; ACTIVATION; DEVIATION; CHILDREN; DEFAULT
AB In the current study, functional near-infrared spectroscopy (fNIRS) was used to collect resting-state signals from 77 males with autism spectrum disorders (ASD, age: 6 similar to 16.25) and 40 typically developing (TD) males (age: 6 similar to 16.58) in the theory-of-mind (ToM) network. The graph theory analysis was used to obtain the brain network properties in ToM network, and the multiple regression analysis demonstrated that males with ASD showed a comparable global network topology, and a similar age-related decrease in the medial prefrontal cortex area (mPFC) compared to TD individuals. Nevertheless, participants with ASD showed U-shaped trajectories of nodal metrics of right temporo-parietal junction (TPJ), and an age-related decrease in the left middle frontal gyrus (MFG), while trajectories of TD participants were opposite. The nodal metrics of the right TPJ was negatively associated with the social deficits of ASD, while the nodal metrics of the left MFG was negatively associated with the communication deficits of ASD. Current findings suggested a distinct developmental trajectory of the ToM network in males with ASD from childhood to adolescence.
C1 [Cao, Wei; He, Sailing] South China Normal Univ SCNU, South China Acad Adv Optoelect, Ctr Opt & Electromagnet Res, Guangzhou 510006, Peoples R China.
   [Zhu, Huilin; Li, Yan; Wang, Yu; Bai, Wuxia; Lao, Uchong; Zhang, Yingying; Ji, Yan; Zou, Xiaobing] Sun Yat Sen Univ, Child Dev & Behav Ctr, Affiliated Hosp 3, 2693 Kaichuang Revenue,Lingnan Campuses, Guangzhou 510080, Peoples R China.
C3 South China Normal University; Sun Yat Sen University
RP He, SL (corresponding author), South China Normal Univ SCNU, South China Acad Adv Optoelect, Ctr Opt & Electromagnet Res, Guangzhou 510006, Peoples R China.; Zou, XB (corresponding author), Sun Yat Sen Univ, Child Dev & Behav Ctr, Affiliated Hosp 3, 2693 Kaichuang Revenue,Lingnan Campuses, Guangzhou 510080, Peoples R China.
EM wei.cao@coer-scnu.org; zhuhlin6@mail.sysu.edu.cn;
   liyan88@mail2.sysu.edu.cn; wangy549@mail2.sysu.edu.cn;
   wuxia.bai@postgrad.curtin.edu.au; laouchong@mail2.sysu.edu.cn;
   zhangyy335@mail2.sysu.edu.cn; jiyan196810@163.com; sailing@jorcep.org;
   zouxb@mail.sysu.edu.cn
RI Zou, Xiaobing/F-2700-2015; He, Sailing/C-2438-2009; jin,
   chen/KBQ-8592-2024
OI He, Sailing/0000-0002-3401-1125; Zhu, Huilin/0000-0002-1052-708X; Lao,
   Uchong/0000-0001-8658-880X
FU National Natural Science Foundation of China [11621101, 81873801,
   81601533]; Science and Technology Program of Guangzhou, China; Key Area
   Research and Development Program [202007030011]
FX This work was supported by the National Natural Science Foundation of
   China (No. 11621101) of Sailing He; the National Natural Science
   Foundation of China (81873801) of Xiaobing Zou; the National Natural
   Science Foundation of China (81601533) of Huilin Zhu, and Science and
   Technology Program of Guangzhou, China, Key Area Research and
   Development Program (202007030011) of Hongzhu Deng and Xiaobing Zou.
CR Abbott AE, 2016, CEREB CORTEX, V26, P4034, DOI 10.1093/cercor/bhv191
   Alaerts K, 2016, SOC COGN AFFECT NEUR, V11, P1002, DOI 10.1093/scan/nsw027
   American Psychiatric Association D. S. M. T. F. & American Psychiatric Association, 2013, Diagnostic and statistical manual of mental disorders: DSM-5, V5
   Baron-Cohen S, 2005, SCIENCE, V310, P819, DOI 10.1126/science.1115455
   BARONCOHEN S, 1985, COGNITION, V21, P37, DOI 10.1016/0010-0277(85)90022-8
   BENJAMINI Y, 1995, J R STAT SOC B, V57, P289, DOI 10.1111/j.2517-6161.1995.tb02031.x
   Bernas A, 2018, BRAIN BEHAV, V8, DOI 10.1002/brb3.878
   BISWAL B, 1995, MAGNET RESON MED, V34, P537, DOI 10.1002/mrm.1910340409
   Blakemore SJ, 2007, SOC COGN AFFECT NEUR, V2, P130, DOI 10.1093/scan/nsm009
   Blakemore SJ, 2012, J ROY SOC MED, V105, P111, DOI 10.1258/jrsm.2011.110221
   Boccadoro S, 2019, NEUROIMAGE, V203, DOI 10.1016/j.neuroimage.2019.116193
   Bullmore ET, 2009, NAT REV NEUROSCI, V10, P186, DOI 10.1038/nrn2575
   Burrows CA, 2016, DEVELOPMENTAL SCI, V19, P564, DOI 10.1111/desc.12400
   Cai L, 2019, NEUROPHOTONICS, V6, DOI 10.1117/1.NPh.6.2.025005
   Chein J, 2011, DEVELOPMENTAL SCI, V14, pF1, DOI 10.1111/j.1467-7687.2010.01035.x
   Courchesne E, 2002, MOL PSYCHIATR, V7, pS21, DOI 10.1038/sj.mp.4001169
   Courchesne E, 2007, NEURON, V56, P399, DOI 10.1016/j.neuron.2007.10.016
   Dajani DR, 2019, NEUROIMAGE-CLIN, V21, DOI 10.1016/j.nicl.2019.101678
   Dajani DR, 2016, AUTISM RES, V9, P43, DOI 10.1002/aur.1494
   Di Lorenzo R, 2019, NEUROIMAGE, V200, P511, DOI 10.1016/j.neuroimage.2019.06.056
   Di Martino A, 2013, BIOL PSYCHIAT, V74, P623, DOI 10.1016/j.biopsych.2013.02.011
   Duan F, 2017, PLOS ONE, V12, DOI 10.1371/journal.pone.0184422
   Falk EB, 2014, J ADOLESCENT HEALTH, V54, pS22, DOI 10.1016/j.jadohealth.2013.12.035
   Fishman I, 2014, JAMA PSYCHIAT, V71, P751, DOI 10.1001/jamapsychiatry.2014.83
   Han JX, 2017, NEUROSCIENCE, V367, P134, DOI 10.1016/j.neuroscience.2017.10.015
   Hartwright CE, 2014, J COGNITIVE NEUROSCI, V26, P683, DOI 10.1162/jocn_a_00520
   He Y, 2010, CURR OPIN NEUROL, V23, P341, DOI 10.1097/WCO.0b013e32833aa567
   Henry TR, 2018, BIOL PSYCHIAT-COGN N, V3, P414, DOI 10.1016/j.bpsc.2017.10.006
   Huppert TJ, 2009, APPL OPTICS, V48, pD280, DOI 10.1364/AO.48.00D280
   Kana RK, 2014, SOC COGN AFFECT NEUR, V9, P98, DOI 10.1093/scan/nss106
   Kozhemiako N, 2019, HUM BRAIN MAPP, V40, P987, DOI 10.1002/hbm.24427
   Lawrence KE, 2019, AUTISM RES, V12, P53, DOI 10.1002/aur.1971
   Lee Y, 2017, FRONT HUM NEUROSCI, V11, DOI 10.3389/fnhum.2017.00418
   Lombardo MV, 2011, NEUROIMAGE, V56, P1832, DOI 10.1016/j.neuroimage.2011.02.067
   Lord C, 2000, J AUTISM DEV DISORD, V30, P205, DOI 10.1023/A:1005592401947
   Lynn AC, 2018, DEVELOPMENTAL SCI, V21, DOI 10.1111/desc.12508
   McCormick EM, 2018, SOC COGN AFFECT NEUR, V13, P819, DOI 10.1093/scan/nsy064
   Miao B, 2018, PROC SPIE, V10828, DOI 10.1117/12.2501762
   Moessnang C, 2020, MOL AUTISM, V11, DOI 10.1186/s13229-020-0317-x
   Molavi B, 2010, IEEE ENG MED BIO, P5, DOI 10.1109/IEMBS.2010.5626589
   Molenberghs P, 2016, NEUROSCI BIOBEHAV R, V65, P276, DOI 10.1016/j.neubiorev.2016.03.020
   Murdaugh DL, 2014, NEUROSCI LETT, V568, P50, DOI 10.1016/j.neulet.2014.03.051
   Ni HC, 2020, BRAIN IMAGING BEHAV, V14, P2464, DOI 10.1007/s11682-019-00199-0
   Niu HJ, 2013, PLOS ONE, V8, DOI 10.1371/journal.pone.0072425
   Niu HJ, 2012, PLOS ONE, V7, DOI 10.1371/journal.pone.0045771
   Nomi JS, 2015, NEUROIMAGE-CLIN, V7, P732, DOI 10.1016/j.nicl.2015.02.024
   Noonan SK, 2009, BRAIN RES, V1262, P48, DOI 10.1016/j.brainres.2008.12.076
   Odriozola P, 2019, DEV COGN NEUROS-NETH, V37, DOI 10.1016/j.dcn.2018.12.001
   Otti A, 2015, PLOS ONE, V10, DOI 10.1371/journal.pone.0135912
   Park MTM, 2018, J PSYCHIATR NEUROSCI, V43, P201, DOI 10.1503/jpn.170094
   Picci G, 2015, CLIN PSYCHOL SCI, V3, P349, DOI 10.1177/2167702614540646
   Rashid B, 2018, HUM BRAIN MAPP, V39, P3127, DOI 10.1002/hbm.24064
   Riedel BC, 2017, I S BIOMED IMAGING, P460, DOI 10.1109/ISBI.2017.7950560
   Rudie JD, 2013, NEUROIMAGE-CLIN, V2, P79, DOI 10.1016/j.nicl.2012.11.006
   Schaafsma SM, 2015, TRENDS COGN SCI, V19, P65, DOI 10.1016/j.tics.2014.11.007
   Scholkmann F, 2010, PHYSIOL MEAS, V31, P649, DOI 10.1088/0967-3334/31/5/004
   Scholkmann F, 2014, NEUROIMAGE, V85, P6, DOI 10.1016/j.neuroimage.2013.05.004
   Schurz M, 2014, NEUROSCI BIOBEHAV R, V42, P9, DOI 10.1016/j.neubiorev.2014.01.009
   Tunç B, 2019, MOL AUTISM, V10, DOI 10.1186/s13229-019-0301-5
   Wang JH, 2015, FRONT HUM NEUROSCI, V9, DOI [10.3389/fnhum.2015.00386, 10.3389/fnhum.2015.00458]
   Wen JB, 2017, NEUROCASE, V23, P263, DOI 10.1080/13554794.2017.1387275
   White BR, 2009, NEUROIMAGE, V47, P148, DOI 10.1016/j.neuroimage.2009.03.058
   White SJ, 2014, NEUROPSYCHOLOGIA, V56, P17, DOI 10.1016/j.neuropsychologia.2013.12.013
   White SJ, 2011, AUTISM RES, V4, P149, DOI 10.1002/aur.174
   Xia MR, 2013, PLOS ONE, V8, DOI 10.1371/journal.pone.0068910
   Zhu HL, 2017, J AFFECT DISORDERS, V221, P132, DOI 10.1016/j.jad.2017.06.024
NR 66
TC 9
Z9 9
U1 5
U2 48
PU MDPI
PI BASEL
PA ST ALBAN-ANLAGE 66, CH-4052 BASEL, SWITZERLAND
EI 2076-3425
J9 BRAIN SCI
JI Brain Sci.
PD JAN
PY 2021
VL 11
IS 1
AR 120
DI 10.3390/brainsci11010120
PG 13
WC Neurosciences
WE Science Citation Index Expanded (SCI-EXPANDED); Social Science Citation Index (SSCI)
SC Neurosciences & Neurology
GA PV2ZM
UT WOS:000609860800001
PM 33477412
OA Green Published, gold
DA 2024-05-29
ER

PT J
AU Fox, SE
   Wagner, JB
   Shrock, CL
   Tager-Flusberg, H
   Nelson, CA
AF Fox, Sharon E.
   Wagner, Jennifer B.
   Shrock, Christine L.
   Tager-Flusberg, Helen
   Nelson, Charles A.
TI Neural processing of facial identity and emotion in infants at high-risk
   for autism spectrum disorders
SO FRONTIERS IN HUMAN NEUROSCIENCE
LA English
DT Article
DE autism; fNIRS; face processing; near-infrared spectroscopy; cognitive
   development
ID INDEPENDENT COMPONENT ANALYSIS; FACE PERCEPTION; HUMAN BRAIN;
   RECOGNITION; CORTEX; ACTIVATION; CIRCUITRY; CHILDREN; MOTHERS; ADULT
AB Deficits in face processing and social impairment are core characteristics of autism spectrum disorder. The present work examined 7-month-old infants at high-risk for developing autism and typically developing controls at low-risk, using a face perception task designed to differentiate between the effects of face identity and facial emotions on neural response using functional Near-Infrared Spectroscopy. In addition, we employed independent component analysis, as well as a novel method of condition-related component selection and classification to identify group differences in hemodynamic waveforms and response distributions associated with face and emotion processing. The results indicate similarities of waveforms, but differences in the magnitude, spatial distribution, and timing of responses between groups. These early differences in local cortical regions and the hemodynamic response may, in turn, contribute to differences in patterns of functional connectivity.
C1 [Fox, Sharon E.] MIT, Cambridge, MA 02139 USA.
   [Fox, Sharon E.; Wagner, Jennifer B.; Nelson, Charles A.] Childrens Hosp Boston, Boston, MA USA.
   [Wagner, Jennifer B.] CUNY Coll Staten Isl, New York, NY USA.
   [Shrock, Christine L.] Harvard Univ, Cambridge, MA 02138 USA.
   [Tager-Flusberg, Helen] Boston Univ, Boston, MA 02215 USA.
C3 Massachusetts Institute of Technology (MIT); Harvard University; Boston
   Children's Hospital; City University of New York (CUNY) System; College
   of Staten Island (CUNY); Harvard University; Boston University
RP Nelson, CA (corresponding author), Harvard Univ, Labs Cognit Neurosci, Sch Med,Boston Childrens Hosp, Richard David Scott Chair Pediat Dev Med Res, 1Autumn St,Off AU621,Mailbox 713, Boston, MA 02115 USA.
EM charles.nelson@childrens.harvard.edu
RI Tager-Flusberg, Helen B/D-5265-2009; Fox, Sharon E./AAR-9236-2020;
   Shrock, Christine/IZD-6010-2023
OI Wagner, Jennifer/0000-0001-8174-0534; Nelson,
   Charles/0000-0002-4723-247X; Tager-Flusberg, Helen/0000-0002-8768-5414;
   Shrock, Christine/0000-0002-4493-0731
FU Autism Speaks; Simons Foundation; NIDCD [R21 DC 08637, R01 DC 10290];
   Helen Tager-Flusberg; NIMH; NARSAD; Hugh Hampton Young Memorial
   Foundation; NIH
FX This work was made possible, in part, by grants from Autism Speaks, the
   Simons Foundation, and the NIDCD (R21 DC 08637 and R01 DC 10290) to
   Helen Tager-Flusberg and Charles A. Nelson, the NIMH-funded Stuart T.
   Hauser Research Training Program in Biological and Social Psychiatry and
   a NARSAD Abrams Young Investigator Award (to Jennifer B. Wagner) and the
   Hugh Hampton Young Memorial Foundation, the NIH-funded Advanced
   Multimodal Neuroimaging Training Program, and the NIH-funded
   Neuroimaging Training Program (to Sharon E. Fox). Direct correspondence
   to the last author at Charles.nelson@childrens.harvard.edu.
CR Akgül CB, 2006, MED BIOL ENG COMPUT, V44, P945, DOI 10.1007/s11517-006-0116-3
   Amaral DG, 2008, TRENDS NEUROSCI, V31, P137, DOI 10.1016/j.tins.2007.12.005
   Aslin RN, 2005, J BIOMED OPT, V10, DOI 10.1117/1.1854672
   Barnea-Goraly N, 2010, ARCH GEN PSYCHIAT, V67, P1052, DOI 10.1001/archgenpsychiatry.2010.123
   BASSETT RC, 1953, J NEUROSURG, V10, P38, DOI 10.3171/jns.1953.10.1.0038
   Belmonte MK, 2010, J CHILD PSYCHOL PSYC, V51, P259, DOI 10.1111/j.1469-7610.2009.02153.x
   Blasi A, 2011, CURR BIOL, V21, P1220, DOI 10.1016/j.cub.2011.06.009
   Boas DA, 2002, OPT EXPRESS, V10, P159, DOI 10.1364/OE.10.000159
   Carper RA, 2002, NEUROIMAGE, V16, P1038, DOI 10.1006/nimg.2002.1099
   Corbett BA, 2009, PSYCHIAT RES-NEUROIM, V173, P196, DOI 10.1016/j.pscychresns.2008.08.005
   Courchesne E, 2005, DEV PSYCHOPATHOL, V17, P577, DOI 10.1017/S0954579405050285
   Courchesne E, 2001, NEUROLOGY, V57, P245, DOI 10.1212/WNL.57.2.245
   Courchesne E, 2011, JAMA-J AM MED ASSOC, V306, P2001, DOI 10.1001/jama.2011.1638
   Dalton KM, 2005, NAT NEUROSCI, V8, P519, DOI 10.1038/nn1421
   deHaan M, 1997, CHILD DEV, V68, P187, DOI 10.2307/1131845
   Dziobek I, 2010, ARCH GEN PSYCHIAT, V67, P397, DOI 10.1001/archgenpsychiatry.2010.31
   Farroni T, 2007, COGNITION, V102, P396, DOI 10.1016/j.cognition.2006.01.007
   Franceschini MA, 2000, OPT EXPRESS, V6, P49, DOI 10.1364/OE.6.000049
   Goodkind MS, 2012, HUM BRAIN MAPP, V33, P753, DOI 10.1002/hbm.21251
   Grossmann T, 2007, SOC COGN AFFECT NEUR, V2, P284, DOI 10.1093/scan/nsm025
   Grossmann T, 2010, FRONT HUM NEUROSCI, V4, DOI 10.3389/fnhum.2010.00201
   Hadjikhani N, 2007, HUM BRAIN MAPP, V28, P441, DOI 10.1002/hbm.20283
   Honda Y, 2010, BRAIN RES, V1308, P137, DOI 10.1016/j.brainres.2009.10.046
   Hyvärinen A, 1999, IEEE T NEURAL NETWOR, V10, P626, DOI 10.1109/72.761722
   Hyvärinen A, 2001, NEURAL COMPUT, V13, P1527, DOI 10.1162/089976601750264992
   Ito A, 2011, NEUROREPORT, V22, P679, DOI 10.1097/WNR.0b013e32834a20b8
   Jasdzewski G, 2003, NEUROIMAGE, V20, P479, DOI 10.1016/S1053-8119(03)00311-2
   Johnson MH, 2005, NAT REV NEUROSCI, V6, P766, DOI 10.1038/nrn1766
   Katura T, 2008, J BIOMED OPT, V13, DOI 10.1117/1.2981829
   Leppänen JM, 2007, CHILD DEV, V78, P232, DOI 10.1111/j.1467-8624.2007.00994.x
   Lloyd-Fox S, 2010, NEUROSCI BIOBEHAV R, V34, P269, DOI 10.1016/j.neubiorev.2009.07.008
   Markham J, 2009, HUM BRAIN MAPP, V30, P2382, DOI 10.1002/hbm.20678
   McPartland J, 2004, J CHILD PSYCHOL PSYC, V45, P1235, DOI 10.1111/j.1469-7610.2004.00318.x
   Minagawa-Kawai Y, 2009, CEREB CORTEX, V19, P284, DOI 10.1093/cercor/bhn081
   Monk CS, 2010, J PSYCHIATR NEUROSCI, V35, P105, DOI 10.1503/jpn.090085
   Morren G, 2004, MED BIOL ENG COMPUT, V42, P92, DOI 10.1007/BF02351016
   Nakato E, 2011, EARLY HUM DEV, V87, P1, DOI 10.1016/j.earlhumdev.2010.08.030
   Nakato E, 2009, INFANT BEHAV DEV, V32, P422, DOI 10.1016/j.infbeh.2009.07.006
   Otsuka Y., 2007, NEUROIMAGE
   Ozonoff S, 2011, PEDIATRICS, V128, pE488, DOI 10.1542/peds.2010-2825
   Pascalis O, 1998, J EXP PSYCHOL LEARN, V24, P249, DOI 10.1037/0278-7393.24.1.249
   Schmitz N, 2007, NEUROSCI LETT, V412, P12, DOI 10.1016/j.neulet.2006.07.077
   Schultz RT, 2000, ARCH GEN PSYCHIAT, V57, P331, DOI 10.1001/archpsyc.57.4.331
   Taga G, 2003, P NATL ACAD SCI USA, V100, P10722, DOI 10.1073/pnas.1932552100
   van de Ven VG, 2004, HUM BRAIN MAPP, V22, P165, DOI 10.1002/hbm.20022
   Volkow ND, 2011, MOL PSYCHIATR, V16, P818, DOI 10.1038/mp.2011.30
   Zhang H, 2010, NEUROIMAGE, V51, P1150, DOI 10.1016/j.neuroimage.2010.02.080
NR 47
TC 39
Z9 42
U1 3
U2 63
PU FRONTIERS MEDIA SA
PI LAUSANNE
PA AVENUE DU TRIBUNAL FEDERAL 34, LAUSANNE, CH-1015, SWITZERLAND
SN 1662-5161
J9 FRONT HUM NEUROSCI
JI Front. Hum. Neurosci.
PD APR 9
PY 2013
VL 7
AR 89
DI 10.3389/fnhum.2013.00089
PG 18
WC Neurosciences; Psychology
WE Science Citation Index Expanded (SCI-EXPANDED)
SC Neurosciences & Neurology; Psychology
GA 122RM
UT WOS:000317335500001
PM 23576966
OA Green Published, gold
DA 2024-05-29
ER

PT J
AU Groba, A
   De Houwer, A
   Mehnert, J
   Rossi, S
   Obrig, H
AF Groba, Agnes
   De Houwer, Annick
   Mehnert, Jan
   Rossi, Sonja
   Obrig, Hellmuth
TI Bilingual and monolingual children process pragmatic cues differently
   when learning novel adjectives
SO BILINGUALISM-LANGUAGE AND COGNITION
LA English
DT Review
DE bilingual preschoolers; pragmatic gestures; adjective learning; fNIRS
ID NEAR-INFRARED SPECTROSCOPY; SUPERIOR TEMPORAL SULCUS; AUTISM SPECTRUM
   DISORDERS; MUTUAL EXCLUSIVITY; COUNT NOUNS; SOCIAL-PERCEPTION;
   YOUNG-CHILDREN; CEREBRAL-BLOOD; NEURAL BASES; EXPERIENCE INFLUENCES
AB Previous studies have shown bilingually and monolingually developing children to differ in their sensitivity to referential pragmatic deixis in challenging tasks, with bilinguals exhibiting a higher sensitivity. The learning of adjectives is particularly challenging, but has rarely been investigated in bilingual children. In the present study we presented a pragmatic cue supporting the learning of novel adjectives to 32 Spanish-German bilingual and 28 German monolingual 5-year-olds. The children's responses to a descriptive hand gesture highlighting an object's property were measured behaviorally using a forced choice task and neurophysiologically through functional Near-Infrared Spectroscopy (fNIRS). While no group differences emerged on the behavioral level, fNIRS revealed a higher activation in bilingual than monolingual children in the vicinity of the posterior part of the right superior temporal sulcus (STS). This result supports the prominent role of the STS in processing pragmatic gestures and suggests heightened pragmatic sensitivity for bilingual children.
C1 [Groba, Agnes] Univ Leipzig, Inst Special Educ, Leipzig, Germany.
   [Groba, Agnes; Mehnert, Jan; Rossi, Sonja; Obrig, Hellmuth] Max Planck Inst Human Cognit & Brain Sci, Leipzig, Germany.
   [De Houwer, Annick] Univ Erfurt, Dept Linguist, Erfurt, Germany.
   [Mehnert, Jan] Univ Med Ctr Eppendorf, Dept Syst Neurosci, Hamburg, Germany.
   [Rossi, Sonja] Med Univ Innsbruck, Dept Hearing Speech & Voice Disorders, Innsbruck, Austria.
   [Rossi, Sonja] Med Univ Innsbruck, Dept Med Psychol, Innsbruck, Austria.
   [Obrig, Hellmuth] Univ Leipzig, Med Fac, Clin Cognit Neurol, Leipzig, Germany.
C3 Leipzig University; Max Planck Society; University of Erfurt; University
   of Hamburg; University Medical Center Hamburg-Eppendorf; Medical
   University of Innsbruck; Medical University of Innsbruck; Leipzig
   University
RP Groba, A (corresponding author), Univ Leipzig, Inst Forderpadag, Erziehungswissensch Fak, Padag Forderschwerpunkt Sprache & Kommunikat, Marschnerstr 29-31, D-04109 Leipzig, Germany.
EM agnes.groba@uni-leipzig.de
RI Mehnert, Jan/AAX-8791-2020; De Houwer, Annick/AAA-1936-2019; Rossi,
   Sonja/D-1453-2016
OI Mehnert, Jan/0000-0001-7088-740X; Rossi, Sonja/0000-0002-3278-8993
FU federal state of Thuringia; FAZIT-Stiftung; Max Planck Institute for
   Human Cognitive and Brain Sciences, Leipzig, Germany
FX We thank the children and parents who participated in the study and are
   grateful to Maria Richter, Micol Vignotto, Julia Mock, Andrea Forster,
   and Sylvia Stasch for their assistance in data acquisition. Special
   thanks are also given to Stefan Paul Koch, Bettina Johst and Kerstin
   Flake for their technical contributions. This research was funded by a
   stipend to the first author from the federal state of Thuringia and the
   FAZIT-Stiftung and would not have been possible without the gracious
   support from the Max Planck Institute for Human Cognitive and Brain
   Sciences, Leipzig, Germany. We are grateful to the reviewers for their
   constructive suggestions.
CR Alaerts K, 2015, SOC COGN AFFECT NEUR, V10, P1413, DOI 10.1093/scan/nsv029
   Alarcos E., 2007, GRAMATICA LENGUA ESP
   Allison T, 2000, TRENDS COGN SCI, V4, P267, DOI 10.1016/S1364-6613(00)01501-1
   [Anonymous], P 2007 CHILD LANG SE
   Atagi N, 2016, J EXP CHILD PSYCHOL, V144, P199, DOI 10.1016/j.jecp.2015.11.005
   Banich MT, 2015, CURR OPIN BEHAV SCI, V1, P17, DOI 10.1016/j.cobeha.2014.07.006
   BaronCohen S, 1997, CHILD DEV, V68, P48
   Bialystok E, 2010, J COGN DEV, V11, P485, DOI 10.1080/15248372.2010.516420
   Boddaert N, 2004, NEUROIMAGE, V23, P364, DOI 10.1016/j.neuroimage.2004.06.016
   Bortfeld H, 2009, DEV NEUROPSYCHOL, V34, P52, DOI 10.1080/87565640802564481
   Bowman LC, 2015, FRONT HUM NEUROSCI, V9, DOI 10.3389/fnhum.2015.00560
   Boynton GM, 2012, NEUROIMAGE, V62, P975, DOI 10.1016/j.neuroimage.2012.01.082
   Brojde CL, 2012, FRONT PSYCHOL, V3, DOI 10.3389/fpsyg.2012.00155
   Byers-Heinlein K, 2009, DEVELOPMENTAL SCI, V12, P815, DOI 10.1111/j.1467-7687.2009.00902.x
   Carlson SM, 2008, DEVELOPMENTAL SCI, V11, P282, DOI 10.1111/j.1467-7687.2008.00675.x
   Carter EJ, 2006, SOC NEUROSCI-UK, V1, P396, DOI 10.1080/17470910601041382
   Clark Eve, 1973, Cognitive Development and Acquisition of Language, P65, DOI DOI 10.1016/B978-0-12-505850-6.50009-8
   COPE M, 1988, MED BIOL ENG COMPUT, V26, P289, DOI 10.1007/BF02447083
   Crivello C, 2016, J EXP CHILD PSYCHOL, V141, P121, DOI 10.1016/j.jecp.2015.08.004
   Davidson D, 1997, J CHILD LANG, V24, P3, DOI 10.1017/S0305000996002917
   Davidson D, 2010, COGNITIVE DEV, V25, P166, DOI 10.1016/j.cogdev.2009.07.003
   De Houwer A., 1990, The acquisition of two languages from birth
   De Houwer A., 2009, BILINGUAL 1 LANGUAGE
   de Houwer Annick, 1983, Nottingham Linguistic Circular., V12, P106
   Deen B, 2015, CEREB CORTEX, V25, P4596, DOI 10.1093/cercor/bhv111
   Dick AS, 2012, DEVELOPMENTAL SCI, V15, P165, DOI 10.1111/j.1467-7687.2011.01100.x
   Diesendruck G, 2005, DEV PSYCHOL, V41, P451, DOI 10.1037/0012-1649.41.3.451
   Dore B.P., 2015, APA Handbook of Personality and Social Psychology: Vol, V1, P693, DOI [DOI 10.1037/14341-022, DOI 10.1037/14341]
   EBELING KS, 1988, CHILD DEV, V59, P888, DOI 10.1111/j.1467-8624.1988.tb03242.x
   Eilers RebeccaE., 1974, J CHILD LANG, V1, P195
   Enrici I, 2011, J COGNITIVE NEUROSCI, V23, P2415, DOI 10.1162/jocn.2010.21594
   Farhadian M., 2010, Journal of Psychology, V1, P39, DOI [DOI 10.1080/09764224.2010.11885444, 10.1080/09764224.2010.11885444]
   Fernald A, 2010, COGNITIVE PSYCHOL, V60, P190, DOI 10.1016/j.cogpsych.2009.12.002
   FOX PT, 1986, P NATL ACAD SCI USA, V83, P1140, DOI 10.1073/pnas.83.4.1140
   GENESEE F, 1975, CHILD DEV, V46, P1010
   GERNSBACHER MA, 1988, J MEM LANG, V27, P699, DOI 10.1016/0749-596X(88)90016-2
   Gervain J, 2011, DEV COGN NEUROS-NETH, V1, P22, DOI 10.1016/j.dcn.2010.07.004
   Goetz P.J., 2003, BILING-LANG COGN, V6, P1, DOI DOI 10.1017/S1366728903001007
   Graham SA, 2010, BRIT J DEV PSYCHOL, V28, P449, DOI 10.1348/026151009X424565
   Graham SA, 2010, COGNITIVE DEV, V25, P111, DOI 10.1016/j.cogdev.2009.06.002
   Grassmann S, 2010, DEVELOPMENTAL SCI, V13, P252, DOI 10.1111/j.1467-7687.2009.00871.x
   Greenberg A, 2013, COGNITIVE DEV, V28, P41, DOI 10.1016/j.cogdev.2012.10.002
   Gweon H, 2013, COMPREHENSIVE DEVELOPMENTAL NEUROSCIENCE: NEURAL CIRCUIT DEVELOPMENT AND FUNCTION IN THE HEALTHY AND DISEASED BRAIN, P367, DOI 10.1016/B978-0-12-397267-5.00057-1
   Hall DG, 2010, J COGN DEV, V11, P86, DOI 10.1080/15248370903453592
   Hall DG, 1996, DEV PSYCHOL, V32, P177, DOI 10.1037/0012-1649.32.1.177
   HALL DG, 1994, CHILD DEV, V65, P1299, DOI 10.1111/j.1467-8624.1994.tb00818.x
   HALL DG, 1993, CHILD DEV, V64, P1651, DOI 10.1111/j.1467-8624.1993.tb04205.x
   Hall DG, 1997, J EXP CHILD PSYCHOL, V67, P236, DOI 10.1006/jecp.1997.2404
   Hansen MB, 2009, DEV PSYCHOL, V45, P592, DOI 10.1037/a0014838
   Hart B., 1995, MEANINGFUL DIFFERENC
   Henderson AME, 2015, FRONT PSYCHOL, V6, DOI 10.3389/fpsyg.2015.00332
   Hiramatsu K, 2010, LINGUA, V120, P1209, DOI 10.1016/j.lingua.2009.07.002
   Hoff E, 2003, MON PARENT, P147
   Holland A, 2015, J EXP CHILD PSYCHOL, V134, P1, DOI 10.1016/j.jecp.2015.01.014
   Hubbard AL, 2012, BRAIN BEHAV, V2, P606, DOI 10.1002/brb3.81
   Hung WY, 2015, FRONT PSYCHOL, V6, DOI 10.3389/fpsyg.2015.00796
   Janssen TWP, 2015, PSYCHIAT RES-NEUROIM, V233, P278, DOI 10.1016/j.pscychresns.2015.07.007
   Jaswal VK, 2010, J CHILD LANG, V37, P95, DOI 10.1017/S0305000909009519
   Kauschke Christina., 2007, Frequency effects in language acquisition: Defining the limits of frequency as an explanatory concept, P181
   Kleinschmidt A, 1996, J CEREBR BLOOD F MET, V16, P817, DOI 10.1097/00004647-199609000-00006
   Klibanoff RS, 2000, CHILD DEV, V71, P649, DOI 10.1111/1467-8624.00173
   Kobayashi C, 2008, SOC COGN AFFECT NEUR, V3, P62, DOI 10.1093/scan/nsm039
   Kobayashi C, 2007, BRAIN RES, V1164, P95, DOI 10.1016/j.brainres.2007.06.022
   Kobayashi C, 2006, BRAIN LANG, V98, P210, DOI 10.1016/j.bandl.2006.04.013
   Kobayashi H, 1997, COGNITION, V63, P251, DOI 10.1016/S0010-0277(97)00007-3
   Kobayashi H, 1998, COGNITION, V68, pB41, DOI 10.1016/S0010-0277(98)00044-4
   Kovács AM, 2009, DEVELOPMENTAL SCI, V12, P48, DOI 10.1111/j.1467-7687.2008.00742.x
   Lahnakoski JM, 2012, FRONT HUM NEUROSCI, V6, DOI 10.3389/fnhum.2012.00233
   LANDAU B, 1992, J MEM LANG, V31, P807, DOI 10.1016/0749-596X(92)90040-5
   LANDAU B, 1988, COGNITIVE DEV, V3, P299, DOI 10.1016/0885-2014(88)90014-7
   Lloyd-Fox S, 2010, NEUROSCI BIOBEHAV R, V34, P269, DOI 10.1016/j.neubiorev.2009.07.008
   Markman E.M., 1993, LANG ACQUIS, P154
   MARKMAN EM, 1988, COGNITIVE PSYCHOL, V20, P121, DOI 10.1016/0010-0285(88)90017-5
   MARKMAN EM, 1994, LINGUA, V92, P199, DOI 10.1016/0024-3841(94)90342-5
   Mehnert J, 2013, BRAIN DEV-JPN, V35, P894, DOI 10.1016/j.braindev.2012.11.006
   Meisel J., 1989, Bilingualism across a lifespan: Aspects of acquisition, maturity and loss, P13, DOI DOI 10.1017/CBO9780511611780.003
   Mintz TH, 2005, DEV PSYCHOL, V41, P17, DOI 10.1037/0012-1649.41.1.17
   Mosconi MW, 2005, NEUROIMAGE, V27, P247, DOI 10.1016/j.neuroimage.2005.03.027
   Muller C., 1998, Redebegleitende Gesten. Kulturgeschichte - Theorie - Sprachvergleich
   Ninio A, 2004, J CHILD LANG, V31, P255, DOI 10.1017/s0305000904006191
   O'Neill DK, 2002, J COGN DEV, V3, P243, DOI 10.1207/S15327647JCD0303_1
   Obrig H, 2000, NEUROIMAGE, V12, P623, DOI 10.1006/nimg.2000.0657
   Obrig H, 2003, J CEREBR BLOOD F MET, V23, P1, DOI 10.1097/01.WCB.0000043472.45775.29
   Obrig H., 2016, DEV COGNITIVE NEUROS
   Paulus M, 2014, J COGN DEV, V15, P43, DOI 10.1080/15248372.2012.698435
   Pelphrey KA, 2014, CURR TOP BEHAV NEURO, V16, P215, DOI 10.1007/7854_2013_253
   Peña M, 2003, P NATL ACAD SCI USA, V100, P11702, DOI 10.1073/pnas.1934290100
   Perry L. K., 2015, INFANT CHILD DEV, DOI [10.1002/icd, DOI 10.1002/ICD]
   Petitto LA, 2012, BRAIN LANG, V121, P130, DOI 10.1016/j.bandl.2011.05.003
   Pitts CE, 2015, COGNITION, V134, P185, DOI 10.1016/j.cognition.2014.10.003
   Rayas Tanaka M. E., 2014, ENTREHOJAS REV ESTUD, V4, P8
   Rice ML, 2015, J SPEECH LANG HEAR R, V58, P345, DOI 10.1044/2015_JSLHR-L-14-0150
   ROSENBLUM T, 1983, CHILD DEV, V54, P773
   Rossi S, 2012, BRAIN LANG, V121, P152, DOI 10.1016/j.bandl.2011.03.008
   Rossi S, 2011, J COGNITIVE NEUROSCI, V23, P1752, DOI 10.1162/jocn.2010.21547
   Sabbagh MA, 2009, CHILD DEV, V80, P1147, DOI 10.1111/j.1467-8624.2009.01322.x
   Saitovitch A, 2012, REV NEUROL-FRANCE, V168, P762, DOI 10.1016/j.neurol.2012.07.017
   Sandhofer C, 2007, LANG LEARN DEV, V3, P233, DOI 10.1080/15475440701360465
   Sandhofer CM, 2000, J CHILD LANG, V27, P561, DOI 10.1017/S0305000900004256
   Sandhofer CM, 2004, DEVELOPMENTAL SCI, V7, P378, DOI 10.1111/j.1467-7687.2004.00354.x
   Saunders G., 1988, Bilingual Children: From Birth to Teens
   Siegal M, 2010, PLOS ONE, V5, DOI 10.1371/journal.pone.0009004
   SMITH LB, 1992, DEV PSYCHOL, V28, P273
   Sommer M, 2010, BRAIN RES, V1354, P123, DOI 10.1016/j.brainres.2010.07.057
   Song L., 2010, P 34 ANN BOST U C LA
   Steinbrink J, 2006, MAGN RESON IMAGING, V24, P495, DOI 10.1016/j.mri.2005.12.034
   Tare M, 2010, J COGN DEV, V11, P137, DOI 10.1080/15248371003699951
   TAYLOR M, 1988, CHILD DEV, V59, P411, DOI 10.1111/j.1467-8624.1988.tb01476.x
   Telkemeyer S, 2009, J NEUROSCI, V29, P14726, DOI 10.1523/JNEUROSCI.1246-09.2009
   Tribushinina E., 2008, Cognitive reference points: Semantics beyond the prototypes in adjectives of space and colour
   Tribushinina E, 2016, J CHILD LANG, V43, P425, DOI 10.1017/S0305000915000173
   Tsujii T, 2010, NEUROIMAGE, V50, P1320, DOI 10.1016/j.neuroimage.2010.01.026
   Van Overwalle F, 2009, NEUROIMAGE, V48, P564, DOI 10.1016/j.neuroimage.2009.06.009
   von dem Hagen EAH, 2011, CEREB CORTEX, V21, P493, DOI 10.1093/cercor/bhq062
   Waxman SR, 1998, CHILD DEV, V69, P1313, DOI 10.2307/1132268
   Waxman SR, 2000, DEV PSYCHOL, V36, P571, DOI [10.1037//0012-1649.36.5.571, 10.1037/0012-1649.36.5.571]
   Yang DYJ, 2015, NEUROSCI BIOBEHAV R, V51, P263, DOI 10.1016/j.neubiorev.2015.01.020
   Yang J, 2015, NEUROSCI BIOBEHAV R, V57, P88, DOI 10.1016/j.neubiorev.2015.08.006
   Yoshida H, 2011, FRONT PSYCHOL, V2, DOI 10.3389/fpsyg.2011.00210
   Yow WQ, 2015, J CHILD LANG, V42, P1394, DOI 10.1017/S0305000914000737
   Yow WQ, 2015, BILING-LANG COGN, V18, P391, DOI 10.1017/S1366728914000133
   Yow WQ, 2011, BILING-LANG COGN, V14, P562, DOI 10.1017/S1366728910000404
   Yow WQ, 2011, J COGN DEV, V12, P12, DOI 10.1080/15248372.2011.539524
   Yu C., 2006, P 5 INT C DEV LEARN
   ZUKOW PG, 1990, DEV PSYCHOBIOL, V23, P705, DOI 10.1002/dev.420230711
NR 125
TC 14
Z9 15
U1 1
U2 13
PU CAMBRIDGE UNIV PRESS
PI NEW YORK
PA 32 AVENUE OF THE AMERICAS, NEW YORK, NY 10013-2473 USA
SN 1366-7289
EI 1469-1841
J9 BILING-LANG COGN
JI Biling.-Lang. Cogn.
PD MAR
PY 2018
VL 21
IS 2
BP 384
EP 402
DI 10.1017/S1366728917000232
PG 19
WC Linguistics; Psychology, Experimental
WE Social Science Citation Index (SSCI)
SC Linguistics; Psychology
GA FY2RG
UT WOS:000426662900013
OA Green Published, Green Submitted, hybrid
DA 2024-05-29
ER

PT J
AU Minagawa-Kawai, Y
   Naoi, N
   Kikuchi, N
   Yamamoto, J
   Nakamura, K
   Kojima, S
AF Minagawa-Kawai, Yasuyo
   Naoi, Nozomi
   Kikuchi, Naoko
   Yamamoto, Jun-ichi
   Nakamura, Katsuki
   Kojima, Shozo
TI Cerebral laterality for phonemic and prosodic cue decoding in children
   with autism
SO NEUROREPORT
LA English
DT Article
DE auditory area; cerebral lateralization; children with autism; near
   infrared spectroscopy; phoneme; prosody; speech perception
ID RIGHT-HEMISPHERE; SPEECH; LANGUAGE; IMPAIRMENT; FIELD; PITCH; MIND
AB This study examined the cerebral functional lateralization, from a phonological perspective, in children with autism spectrum disorder (ASD) and typically developing children (TDC). With near infrared spectroscopy, we measured auditory evoked-responses in the temporal areas to phonemic and prosodic contrasts in word contexts. The results of TDC showed stronger left-dominant and right-dominant responses to phonemic and prosodic differences, respectively. Furthermore, although ASD children displayed similar tendencies, the functional asymmetry for phonemic changes was relatively weak, suggesting less-specialized left-brain functions. The typical asymmetry for the prosodic condition was further discussed in terms of acoustic-physical perceptual ability of ASD children. The study revealed differential neural recruitment in decoding phonetic cues between ASD children and TDC and verified the applicability of near infrared spectroscopy as a suitable neuroimaging method for children with developmental disorders. NeuroReport 20:1219-1224 (C) 2009 Wolters Kluwer Health vertical bar Lippincott Williams & Wilkins.
C1 [Minagawa-Kawai, Yasuyo] Keio Univ, Grad Sch Human Relat, Minato Ku, Tokyo, Japan.
   [Naoi, Nozomi; Kikuchi, Naoko; Yamamoto, Jun-ichi; Kojima, Shozo] Keio Univ, Dept Psychol, Minato Ku, Tokyo, Japan.
   [Minagawa-Kawai, Yasuyo; Naoi, Nozomi; Yamamoto, Jun-ichi; Nakamura, Katsuki; Kojima, Shozo] Japan Sci & Technol Agcy, Saitama, Japan.
   [Nakamura, Katsuki] Kyoto Univ, Primate Res Inst, Aichi, Japan.
C3 Keio University; Keio University; Japan Science & Technology Agency
   (JST); Kyoto University
RP Minagawa-Kawai, Y (corresponding author), 2-15-45 Mita,Minato Ku, Tokyo 1088345, Japan.
EM myasuyo@bea.hi-ho.ne.jp
FU Japan Agency of Science and Technology; Global COE (Center of
   Excellence) program Keio University; Grants-in-Aid for Scientific
   Research [21682002] Funding Source: KAKEN
FX The authors thank R. Tsuchiya for help with recruiting children, S.
   Minagawa for help with the experiment, T Imaizumi for providing us with
   the sound stimuli, E Ramus for comments on the first draft, and S.
   Harcourt-Brown for assistance with English in the first draft. This work
   was supported by Japan Agency of Science and Technology and the Global
   COE (Center of Excellence) program Keio University.
CR [Anonymous], 2000, DIAGN STAT MAN MENT, DOI DOI 10.1176/APPI.BOOKS.9780890425787
   BRADVIK B, 1991, ACTA NEUROL SCAND, V84, P114, DOI 10.1111/j.1600-0404.1991.tb04919.x
   Cardy JEO, 2005, NEUROREPORT, V16, P521, DOI 10.1097/00001756-200504040-00021
   Ceponiene R, 2003, P NATL ACAD SCI USA, V100, P5567, DOI 10.1073/pnas.0835631100
   EMMOREY KD, 1987, BRAIN LANG, V30, P305, DOI 10.1016/0093-934X(87)90105-2
   Flagg EJ, 2005, NEUROSCI LETT, V386, P82, DOI 10.1016/j.neulet.2005.05.037
   Furuya Izumi, 2003, Brain and Nerve (Tokyo), V55, P226
   Gage NM, 2003, NEUROREPORT, V14, P2047, DOI 10.1097/00001756-200311140-00008
   Gage NM, 2003, DEV BRAIN RES, V144, P201, DOI 10.1016/S0165-3806(03)00172-X
   Imaizumi S, 1998, NEUROREPORT, V9, P899, DOI 10.1097/00001756-199803300-00025
   Jäncke L, 2002, NEUROIMAGE, V15, P733, DOI 10.1006/nimg.2001.1027
   Järvinen-Pasley A, 2008, DEVELOPMENTAL SCI, V11, P109, DOI 10.1111/j.1467-7687.2007.00644.x
   Kujala T, 2005, NEUROSCI LETT, V383, P260, DOI 10.1016/j.neulet.2005.04.048
   Marques C, 2007, J COGNITIVE NEUROSCI, V19, P1453, DOI 10.1162/jocn.2007.19.9.1453
   Martin I, 2003, BRAIN LANG, V85, P451, DOI 10.1016/S0093-934X(03)00070-1
   Mason RA, 2008, NEUROPSYCHOLOGIA, V46, P269, DOI 10.1016/j.neuropsychologia.2007.07.018
   Minagawa-Kawai Y, 2007, J NEUROSCI, V27, P315, DOI 10.1523/JNEUROSCI.1984-06.2007
   Mottron L, 2000, J CHILD PSYCHOL PSYC, V41, P1057, DOI 10.1017/S0021963099006253
   Naatanen R, 1997, NATURE, V385, P432, DOI 10.1038/385432a0
   Okamoto M, 2004, NEUROIMAGE, V21, P99, DOI 10.1016/j.neuroimage.2003.08.026
   OLDFIELD RC, 1971, NEUROPSYCHOLOGIA, V9, P97, DOI 10.1016/0028-3932(71)90067-4
   PRIOR MR, 1979, CORTEX, V15, P73, DOI 10.1016/S0010-9452(79)80008-8
   Samson F, 2006, J AUTISM DEV DISORD, V36, P65, DOI 10.1007/s10803-005-0043-4
   SATO Y, 2004, JPN J LOGOPED PHONIA, V45, P181
   SHANKWEILER D, 1967, Q J EXP PSYCHOL, V19, P59, DOI 10.1080/14640746708400069
   Shtyrov Y, 2005, NEUROIMAGE, V27, P37, DOI 10.1016/j.neuroimage.2005.02.003
   Sparrow S.S, 1984, Vineland-II adaptive behavior scales
   Wildgruber D, 2006, PROG BRAIN RES, V156, P249, DOI 10.1016/S0079-6123(06)56013-3
   Zaehle T, 2007, BEHAV BRAIN FUNCT, V3, DOI 10.1186/1744-9081-3-63
   Zatorre RJ, 2001, CEREB CORTEX, V11, P946, DOI 10.1093/cercor/11.10.946
   Zatorre RJ, 2008, PHILOS T R SOC B, V363, P1087, DOI 10.1098/rstb.2007.2161
NR 31
TC 46
Z9 50
U1 2
U2 25
PU LIPPINCOTT WILLIAMS & WILKINS
PI PHILADELPHIA
PA TWO COMMERCE SQ, 2001 MARKET ST, PHILADELPHIA, PA 19103 USA
SN 0959-4965
EI 1473-558X
J9 NEUROREPORT
JI Neuroreport
PD AUG 26
PY 2009
VL 20
IS 13
BP 1219
EP 1224
DI 10.1097/WNR.0b013e32832fa65f
PG 6
WC Neurosciences
WE Science Citation Index Expanded (SCI-EXPANDED); Social Science Citation Index (SSCI)
SC Neurosciences & Neurology
GA 487IT
UT WOS:000269266500018
PM 19617855
DA 2024-05-29
ER

PT J
AU Li, YW
   Yu, DC
AF Li, Yanwei
   Yu, Dongchuan
TI Weak network efficiency in young children with Autism Spectrum Disorder:
   Evidence from a functional near-infrared spectroscopy study
SO BRAIN AND COGNITION
LA English
DT Article
DE Autism Spectrum Disorder; fNIRS; Clinical diagnosis; Network efficiency;
   Lobe-level connectivity; Right prefrontal cortex
ID CONNECTIVITY; INFANTS; ACTIVATION; BEHAVIOR; DEFICITS; AMYGDALA; FNIRS
AB Functional near infrared spectroscopy (fNIRS) is particularly suited for the young population and ecological measurement. However, thus far, not enough effort has been given to the clinical diagnosis of young children with Autism Spectrum Disorder (ASD) by using fNIRS. The current study provided some insights into the quantitative analysis of functional networks in young children (ages 4.8-8.0 years old) with and without ASD and, in particular, investigated the network efficiency and lobe-level connectivity of their functional networks while watching a cartoon. The main results included that: (i) Weak network efficiency was observed in young children with ASD, even for a wide range of threshold for the binarization of functional networks; (ii) A maximum classification accuracy rate of 83.3% was obtained for all participants by using the k-means clustering method with network efficiencies as the feature parameters; and (iii) Weak lobe-level inter-region connections were uncovered in the right prefrontal cortex, including its linkages with the left prefrontal cortex and the bilateral temporal cortex. Such results indicate that the right prefrontal cortex might make a major contribution to the psychopathology of young children with ASD at the functional network architecture level, and at the functional lobe-connectivity level, respectively. (C) 2016 Elsevier Inc. All rights reserved.
C1 Southeast Univ, Key Lab Child Dev & Learning Sci, Minist Educ, Nanjing, Jiangsu, Peoples R China.
   Southeast Univ, Res Ctr Learning Sci, Nanjing, Jiangsu, Peoples R China.
C3 Southeast University - China; Southeast University - China
RP Yu, DC (corresponding author), Southeast Univ, 2 Sipailou, Nanjing 210096, Jiangsu, Peoples R China.
EM dcyu@seu.edu.cn
RI li, yan/GTI-4638-2022; li, chunyuan/IQW-1618-2023
FU Natural Science Foundation of China [61273224, 61074126]; Open Research
   Fund of the State Key Laboratory of Cognitive Neuroscience and Learning
   [CNLYB1308]; Priority Academic Program Development of Jiangsu Higher
   Education Institutions [KYLX0186]
FX The work was supported by the Natural Science Foundation of China under
   Grant Nos. 61273224 and 61074126, by the Open Research Fund of the State
   Key Laboratory of Cognitive Neuroscience and Learning under Grant No.
   CNLYB1308, and by the Priority Academic Program Development of Jiangsu
   Higher Education Institutions under Grand No. KYLX0186. We would like to
   thank Drs. Haijing Niu and Sheng Ge for the discussion, and Lisa M.
   Bemis and Christina Hlutkowsky for the proofreading.
CR Achard S, 2007, PLOS COMPUT BIOL, V3, P174, DOI 10.1371/journal.pcbi.0030017
   Anderson JS, 2011, BRAIN, V134, P3739, DOI 10.1093/brain/awr263
   Bachevalier J, 2006, NEUROSCI BIOBEHAV R, V30, P97, DOI 10.1016/j.neubiorev.2005.07.002
   Barnea-Goraly N, 2004, BIOL PSYCHIAT, V55, P323, DOI 10.1016/j.biopsych.2003.10.022
   Barttfeld P, 2012, NEUROPSYCHOLOGIA, V50, P3653, DOI 10.1016/j.neuropsychologia.2012.09.047
   Barttfeld P, 2011, NEUROPSYCHOLOGIA, V49, P254, DOI 10.1016/j.neuropsychologia.2010.11.024
   Belmonte MK, 2004, J NEUROSCI, V24, P9228, DOI 10.1523/JNEUROSCI.3340-04.2004
   Boas DA, 2014, NEUROIMAGE, V85, P1, DOI 10.1016/j.neuroimage.2013.11.033
   Bullmore ET, 2009, NAT REV NEUROSCI, V10, P186, DOI 10.1038/nrn2575
   COPE M, 1988, MED BIOL ENG COMPUT, V26, P289, DOI 10.1007/BF02447083
   Courchesne E, 2005, CURR OPIN NEUROBIOL, V15, P225, DOI 10.1016/j.conb.2005.03.001
   Cui X, 2011, NEUROIMAGE, V54, P2808, DOI 10.1016/j.neuroimage.2010.10.069
   Cui X, 2010, NEUROIMAGE, V49, P3039, DOI 10.1016/j.neuroimage.2009.11.050
   Davis NO, 2012, NEUROTHERAPEUTICS, V9, P518, DOI 10.1007/s13311-012-0126-9
   Di Martino A, 2013, BIOL PSYCHIAT, V74, P623, DOI 10.1016/j.biopsych.2013.02.011
   Gervain J, 2011, DEV COGN NEUROS-NETH, V1, P22, DOI 10.1016/j.dcn.2010.07.004
   Haldar P, 2008, AM J RESP CRIT CARE, V178, P218, DOI 10.1164/rccm.200711-1754OC
   Homae F, 2007, NEUROSCI RES, V59, P29, DOI 10.1016/j.neures.2007.05.005
   Homae F, 2010, J NEUROSCI, V30, P4877, DOI 10.1523/JNEUROSCI.5618-09.2010
   Itahashi T, 2014, PLOS ONE, V9, DOI 10.1371/journal.pone.0094115
   Just MA, 2004, BRAIN, V127, P1811, DOI 10.1093/brain/awh199
   Keehn B, 2013, FRONT HUM NEUROSCI, V7, DOI 10.3389/fnhum.2013.00444
   Keenan JP, 2000, TRENDS COGN SCI, V4, P338, DOI 10.1016/S1364-6613(00)01521-7
   Kikuchi M., 2013, PLOS ONE, V8
   Latora V, 2001, PHYS REV LETT, V87, DOI 10.1103/PhysRevLett.87.198701
   Lewis JD, 2014, TRANSL PSYCHIAT, V4, DOI 10.1038/tp.2014.24
   Lewis JD, 2013, FRONT HUM NEUROSCI, V7, DOI 10.3389/fnhum.2013.00845
   Lloyd-Fox S, 2014, SCI REP-UK, V4, DOI 10.1038/srep04740
   Marteleto MRF, 2005, REV BRAS PSIQUIATR, V27, P295, DOI 10.1590/S1516-44462005000400008
   Meek J, 2002, DEVELOPMENTAL SCI, V5, P371, DOI 10.1111/1467-7687.00376
   Nakano T, 2009, CEREB CORTEX, V19, P455, DOI 10.1093/cercor/bhn096
   Niu HJ, 2012, PLOS ONE, V7, DOI 10.1371/journal.pone.0045771
   Perlman S.B., 2015, CEREB CORTEX, P1
   Perlman SB, 2014, NEUROIMAGE, V85, P326, DOI 10.1016/j.neuroimage.2013.04.057
   Philip RCM, 2012, NEUROSCI BIOBEHAV R, V36, P901, DOI 10.1016/j.neubiorev.2011.10.008
   Pugliese L, 2009, NEUROIMAGE, V47, P427, DOI 10.1016/j.neuroimage.2009.05.014
   Sasai S, 2011, NEUROIMAGE, V56, P252, DOI 10.1016/j.neuroimage.2010.12.075
   Schultz RT, 2005, INT J DEV NEUROSCI, V23, P125, DOI 10.1016/j.ijdevneu.2004.12.012
   Shamay-Tsoory SG, 2003, J COGNITIVE NEUROSCI, V15, P324, DOI 10.1162/089892903321593063
   Song M, 2008, NEUROIMAGE, V41, P1168, DOI 10.1016/j.neuroimage.2008.02.036
   Tsiaras V, 2011, COMPUT BIOL MED, V41, P1166, DOI 10.1016/j.compbiomed.2011.04.004
   Vanderwert RE, 2014, NEUROIMAGE, V85, P264, DOI 10.1016/j.neuroimage.2013.10.009
   Walker L, 2012, BIOL PSYCHIAT, V72, P1043, DOI 10.1016/j.biopsych.2012.08.001
   Wang J., 2015, FRONTIERS HUMAN NEUR, V9
   Wang L, 2009, HUM BRAIN MAPP, V30, P638, DOI 10.1002/hbm.20530
   Wass S, 2011, BRAIN COGNITION, V75, P18, DOI 10.1016/j.bandc.2010.10.005
   Watts DJ, 1998, NATURE, V393, P440, DOI 10.1038/30918
   White BR, 2012, NEUROIMAGE, V59, P2529, DOI 10.1016/j.neuroimage.2011.08.094
   Wingate M, 2014, MMWR SURVEILL SUMM, V63
   Woolfenden S, 2012, RES AUTISM SPECT DIS, V6, P345, DOI 10.1016/j.rasd.2011.06.008
   Worley JA, 2012, RES AUTISM SPECT DIS, V6, P965, DOI 10.1016/j.rasd.2011.12.012
   YIRMIYA N, 1994, J AUTISM DEV DISORD, V24, P281, DOI 10.1007/BF02172227
   Yu DC, 2013, PLOS ONE, V8, DOI 10.1371/journal.pone.0054516
   Zhang Q, 2009, NEUROIMAGE, V45, P788, DOI 10.1016/j.neuroimage.2008.12.048
NR 54
TC 34
Z9 40
U1 2
U2 46
PU ACADEMIC PRESS INC ELSEVIER SCIENCE
PI SAN DIEGO
PA 525 B ST, STE 1900, SAN DIEGO, CA 92101-4495 USA
SN 0278-2626
EI 1090-2147
J9 BRAIN COGNITION
JI Brain Cogn.
PD OCT
PY 2016
VL 108
BP 47
EP 55
DI 10.1016/j.bandc.2016.07.006
PG 9
WC Neurosciences; Psychology, Experimental
WE Science Citation Index Expanded (SCI-EXPANDED); Social Science Citation Index (SSCI)
SC Neurosciences & Neurology; Psychology
GA DW8RX
UT WOS:000383924300006
PM 27474793
DA 2024-05-29
ER

PT J
AU Yeung, MK
   Lee, TL
   Chan, AS
AF Yeung, Michael K.
   Lee, Tsz L.
   Chan, Agnes S.
TI Neurocognitive development of flanker and Stroop interference control: A
   near-infrared spectroscopy study
SO BRAIN AND COGNITION
LA English
DT Article
DE Prefrontal cortex; Inhibitory control; Near-infrared spectroscopy;
   Development; Children
ID AUTISM SPECTRUM DISORDERS; WORKING-MEMORY; PREFRONTAL ACTIVATION;
   RESPONSE-INHIBITION; COGNITIVE CONTROL; AGE DEPENDENCY; ATTENTION;
   CHILDREN; TASK; FMRI
AB The abilities to resolve flanker and Stroop interference, which are primarily mediated by the prefrontal cortex (PFC), have been shown to be dissociable at the individual difference level. However, the relationship between the neurocognitive development of these two aspects of interference control remains unclear. This study examined developmental changes in inhibition performance and PFC activation during flanker and Stroop interference control using functional near-infrared spectroscopy (fNIRS). Twenty-eight healthy children and adolescents aged 7-16 years (16 males) underwent the arrow flanker and color-word matching Stroop paradigms while changes in oxyhemoglobin concentration in the PFC were monitored by fNIRS. We found developmental improvements in inhibition performance in terms of the interference scores on both the flanker and Stroop tasks. There were also developmental increases in PFC activation, particularly in the medial region, while resolving flanker and Stroop interference. Despite developmental changes in inhibition performance and medial PFC activation during both tasks, the developmental changes that we observed for these two aspects of interference control were found to be relatively independent of each other. Our findings support the heterogeneous view of interference control and suggest that the neurocognitive development of flanker and Stroop interference control is only weakly associated, if not dissociable.
C1 [Yeung, Michael K.] McGill Univ, Montreal Neurol Inst, Dept Neurol & Neurosurg, Montreal, PQ H3A 2B4, Canada.
   [Lee, Tsz L.; Chan, Agnes S.] Chinese Univ Hong Kong, Dept Psychol, Neuropsychol Lab, Hong Kong, Peoples R China.
   [Chan, Agnes S.] Chinese Univ Hong Kong, Chanwuyi Res Ctr Neuropsychol Well Being, Hong Kong, Peoples R China.
C3 McGill University; Chinese University of Hong Kong; Chinese University
   of Hong Kong
RP Chan, AS (corresponding author), Chinese Univ Hong Kong, Dept Psychol, Shatin, Hong Kong, Peoples R China.
EM aschan@psy.cuhk.edu.hk
RI Lee, Tsz Lok/JXN-4898-2024; Yeung, Michael K./R-7959-2018
OI Lee, Tsz Lok/0000-0001-5993-0315; Yeung, Michael K./0000-0001-6699-6080;
   Chan, Agnes/0000-0002-3321-182X
CR Adleman NE, 2002, NEUROIMAGE, V16, P61, DOI 10.1006/nimg.2001.1046
   Arredondo MM, 2017, DEVELOPMENTAL SCI, V20, DOI 10.1111/desc.12377
   Beste C, 2013, NEUROIMAGE, V71, P1, DOI 10.1016/j.neuroimage.2013.01.004
   Bluschke A., 2016, J ATTEN DISORD
   Bunge SA, 2002, NEURON, V33, P301, DOI 10.1016/S0896-6273(01)00583-9
   Christ SE, 2007, J AUTISM DEV DISORD, V37, P1155, DOI 10.1007/s10803-006-0259-y
   Çiftçi K, 2008, IEEE T BIO-MED ENG, V55, P2212, DOI 10.1109/TBME.2008.923918
   COMALLI PE, 1962, J GENET PSYCHOL, V100, P47, DOI 10.1080/00221325.1962.10533572
   Cook R.D., 1982, Residuals and influence in regression
   COOK RD, 1977, TECHNOMETRICS, V19, P15, DOI 10.2307/1268249
   Cui X, 2011, NEUROIMAGE, V54, P2808, DOI 10.1016/j.neuroimage.2010.10.069
   DELPY DT, 1988, PHYS MED BIOL, V33, P1433, DOI 10.1088/0031-9155/33/12/008
   Dosenbach NUF, 2008, TRENDS COGN SCI, V12, P99, DOI 10.1016/j.tics.2008.01.001
   Duncan A, 1996, PEDIATR RES, V39, P889, DOI 10.1203/00006450-199605000-00025
   ERIKSEN BA, 1974, PERCEPT PSYCHOPHYS, V16, P143, DOI 10.3758/BF03203267
   Fan J, 2003, NEUROIMAGE, V18, P42, DOI 10.1006/nimg.2002.1319
   Fink GR, 1997, BRAIN, V120, P2013, DOI 10.1093/brain/120.11.2013
   Friedman NP, 2004, J EXP PSYCHOL GEN, V133, P101, DOI 10.1037/0096-3445.133.1.101
   Geddes MR, 2014, NEUROPSYCHOLOGIA, V64, P310, DOI 10.1016/j.neuropsychologia.2014.09.024
   Geurts HM, 2014, AUTISM RES, V7, P407, DOI 10.1002/aur.1369
   Hazeltine E, 2003, NEUROPSYCHOLOGIA, V41, P1208, DOI 10.1016/S0028-3932(03)00040-X
   Hellige J.B., 1993, Hemispheric asymmetry: What's right and what's left
   HOCK C, 1995, J CEREBR BLOOD F MET, V15, P1103, DOI 10.1038/jcbfm.1995.137
   Huizinga M, 2006, NEUROPSYCHOLOGIA, V44, P2017, DOI 10.1016/j.neuropsychologia.2006.01.010
   Hung YW, 2018, HUM BRAIN MAPP, V39, P4065, DOI 10.1002/hbm.24232
   Ishii-Takahashi A, 2014, NEUROIMAGE-CLIN, V4, P53, DOI 10.1016/j.nicl.2013.10.002
   Ji N, 2011, AM J MED GENET B, V156B, P730, DOI 10.1002/ajmg.b.31215
   Klem G H, 1999, Electroencephalogr Clin Neurophysiol Suppl, V52, P3
   Koch JKL, 2018, EXP BRAIN RES, V236, P3053, DOI 10.1007/s00221-018-5358-4
   Koessler L, 2009, NEUROIMAGE, V46, P64, DOI 10.1016/j.neuroimage.2009.02.006
   Koike S, 2013, J PSYCHIATR RES, V47, P1240, DOI 10.1016/j.jpsychires.2013.05.009
   Lansbergen MM, 2007, NEUROPSYCHOLOGY, V21, P251, DOI 10.1037/0894-4105.21.2.251
   Leon-Carrion J, 2004, INT J NEUROSCI, V114, P1291, DOI 10.1080/00207450490476066
   MACLEOD CM, 1991, PSYCHOL BULL, V109, P163, DOI 10.1037/0033-2909.109.2.163
   Makizako H, 2013, ARCH GERONTOL GERIAT, V56, P118, DOI 10.1016/j.archger.2012.08.017
   Morimoto HM, 2008, J COGNITIVE NEUROSCI, V20, P2006, DOI 10.1162/jocn.2008.20138
   Mullane JC, 2009, CHILD NEUROPSYCHOL, V15, P321, DOI 10.1080/09297040802348028
   Nee DE, 2007, COGN AFFECT BEHAV NE, V7, P1, DOI 10.3758/CABN.7.1.1
   Okamoto M, 2004, NEUROIMAGE, V21, P99, DOI 10.1016/j.neuroimage.2003.08.026
   Ordaz SJ, 2013, J NEUROSCI, V33, P18109, DOI 10.1523/JNEUROSCI.1741-13.2013
   Owen AM, 2005, HUM BRAIN MAPP, V25, P46, DOI 10.1002/hbm.20131
   Plichta MM, 2006, NEUROIMAGE, V31, P116, DOI 10.1016/j.neuroimage.2005.12.008
   Poldrack RA, 1999, NEUROIMAGE, V10, P15, DOI 10.1006/nimg.1999.0441
   RIDDERINKHOF KR, 1995, CHILD DEV, V66, P1040, DOI 10.1111/j.1467-8624.1995.tb00921.x
   Ridderinkhof KR, 2004, BRAIN COGNITION, V56, P129, DOI 10.1016/j.bandc.2004.09.016
   Rushworth MFS, 2004, TRENDS COGN SCI, V8, P410, DOI 10.1016/j.tics.2004.07.009
   Sachs M, 2017, PLOS ONE, V12, DOI 10.1371/journal.pone.0187254
   Sanderson C, 2013, J AUTISM DEV DISORD, V43, P1065, DOI 10.1007/s10803-012-1650-5
   Sato H, 2013, NEUROIMAGE, V83, P158, DOI 10.1016/j.neuroimage.2013.06.043
   Schecklmann M, 2008, NEUROIMAGE, V43, P147, DOI 10.1016/j.neuroimage.2008.06.032
   Schroeter ML, 2004, NEUROIMAGE, V23, P1317, DOI 10.1016/j.neuroimage.2004.08.001
   Schroeter ML, 2003, NEUROIMAGE, V19, P555, DOI 10.1016/S1053-8119(03)00155-1
   Shulman GL, 2010, J NEUROSCI, V30, P3640, DOI 10.1523/JNEUROSCI.4085-09.2010
   Sommer T., 2003, The Cognitive Neuroscience of Individual Differences, P27
   Stins JF, 2005, CHILD NEUROPSYCHOL, V11, P191, DOI 10.1080/092970490911351
   Strangman G, 2002, BIOL PSYCHIAT, V52, P679, DOI 10.1016/S0006-3223(02)01550-0
   Stroop JR, 1935, J EXP PSYCHOL, V18, P643, DOI 10.1037/h0054651
   Suzuki K, 2017, NEUROREPORT, V28, P828, DOI 10.1097/WNR.0000000000000834
   Tamm L, 2002, J AM ACAD CHILD PSY, V41, P1231, DOI 10.1097/00004583-200210000-00013
   Tando T, 2014, BRAIN DEV-JPN, V36, P844, DOI 10.1016/j.braindev.2014.01.002
   Tillman CM, 2011, PSYCHOPHYSIOLOGY, V48, P1405, DOI 10.1111/j.1469-8986.2011.01203.x
   Toronov V, 2001, MED PHYS, V28, P521, DOI 10.1118/1.1354627
   Townsend J.T., 1978, Cognitive theory, V3, P200, DOI DOI 10.1163/_Q3_SIM_00374
   Townsend J. T., 1983, STOCHASTIC MODELING
   Vallesi A, 2015, CORTEX, V65, P173, DOI 10.1016/j.cortex.2015.01.016
   Villringer A, 1997, TRENDS NEUROSCI, V20, P435, DOI 10.1016/S0166-2236(97)01132-6
   Vink M, 2014, HUM BRAIN MAPP, V35, P4415, DOI 10.1002/hbm.22483
   Wu KK, 2011, DEV NEUROPSYCHOL, V36, P319, DOI 10.1080/87565641.2010.549979
   Xiao T, 2012, PLOS ONE, V7, DOI 10.1371/journal.pone.0046569
   Yang S, 2016, J EXP CHILD PSYCHOL, V146, P121, DOI 10.1016/j.jecp.2016.01.011
   Ye Z, 2009, NEUROIMAGE, V48, P280, DOI 10.1016/j.neuroimage.2009.06.032
   Yeung MK, 2019, BIOL PSYCHOL, V148, DOI 10.1016/j.biopsycho.2019.107743
   Yeung MK, 2019, AUTISM RES, V12, P600, DOI 10.1002/aur.2082
   Yeung MK, 2018, FRONT PSYCHOL, V9, DOI 10.3389/fpsyg.2018.00742
   Zysset S, 2001, NEUROIMAGE, V13, P29, DOI 10.1006/nimg.2000.0665
NR 75
TC 14
Z9 17
U1 8
U2 53
PU ACADEMIC PRESS INC ELSEVIER SCIENCE
PI SAN DIEGO
PA 525 B ST, STE 1900, SAN DIEGO, CA 92101-4495 USA
SN 0278-2626
EI 1090-2147
J9 BRAIN COGNITION
JI Brain Cogn.
PD AUG
PY 2020
VL 143
AR 105585
DI 10.1016/j.bandc.2020.105585
PG 9
WC Neurosciences; Psychology, Experimental
WE Science Citation Index Expanded (SCI-EXPANDED); Social Science Citation Index (SSCI)
SC Neurosciences & Neurology; Psychology
GA MR2TI
UT WOS:000553442700002
PM 32535484
DA 2024-05-29
ER

PT J
AU Ikeda, T
   Tokuda, T
   Monden, Y
   Hirai, M
   Mizushima, SG
   Nagashima, M
   Kyutoku, Y
   Taniguchi, T
   Shimoizumi, H
   Dan, I
   Yamagata, T
AF Ikeda, Takahiro
   Tokuda, Tatsuya
   Monden, Yukifumi
   Hirai, Masahiro
   Mizushima, Sakae G.
   Nagashima, Masako
   Kyutoku, Yasushi
   Taniguchi, Takamichi
   Shimoizumi, Hideo
   Dan, Ippeita
   Yamagata, Takanori
TI Hypoactivation of the Right Prefrontal Cortex Underlying Motor-Related
   Inhibitory Deficits in Children with Autism Spectrum Disorder: A
   Functional Near-Infrared Spectroscopy Study
SO JAPANESE PSYCHOLOGICAL RESEARCH
LA English
DT Article
DE executive dysfunction; autism spectrum disorder; attention-deficit
   hyperactivity disorder; optical topography; prefrontal cortex
ID ANTERIOR CINGULATE CORTEX; HYPERACTIVITY DISORDER; ADHD CHILDREN;
   RESPONSE-INHIBITION; EXECUTIVE FUNCTION; BRAIN ACTIVATION; SPATIAL
   REGISTRATION; STROOP INTERFERENCE; ERROR-DETECTION; QUOTIENT AQ
AB Autism spectrum disorder (ASD) and attention-deficit hyperactivity disorder (ADHD) are believed to share the symptom of neurocognitive dysfunction in executive functions. Regarding the components of executive functions, however, dysfunction of motor-response inhibitory control in children with ASD remains unclear. Thus, using functional near-infrared spectroscopy (fNIRS), we investigated whether putative inhibitory brain dysfunctions are applicable to children with ASD by adopting a go/no-go task, which has robustly evoked activation in typically developing (TD) children but not in ADHD children. Twenty-four ASD and 24 TD children underwent a go/no-go task, and their cortical hemodynamics were assessed using fNIRS. Relative to TD participants, ASD participants showed reduced activation in the right inferior frontal gyrus and middle frontal gyrus (IFG/MFG) during go/no-go tasks. The current finding suggests that hypoactivation in the right IFG/MFG during a go/no-go task would serve as a potential biomarker for identifying children with ASD.
C1 [Ikeda, Takahiro; Monden, Yukifumi; Hirai, Masahiro; Nagashima, Masako; Yamagata, Takanori] Jichi Med Univ, Shimotsuke, Tochigi, Japan.
   [Tokuda, Tatsuya; Mizushima, Sakae G.; Kyutoku, Yasushi; Dan, Ippeita] Chuo Univ, Hachioji, Tokyo, Japan.
   [Taniguchi, Takamichi; Shimoizumi, Hideo] Int Univ Hlth & Welf, Otawara, Japan.
C3 Jichi Medical University; Chuo University; International University of
   Health & Welfare
RP Monden, Y (corresponding author), Jichi Med Univ, Dept Pediat, Shimotsuke, Tochigi 3290498, Japan.
EM mon4441977319@jichi.ac.jp
FU JST-RISTEX; Japan Society for Promotion of Science [17H05959];
   Grants-in-Aid for Scientific Research [17H05959] Funding Source: KAKEN
FX This work was supported in part by JST-RISTEX to Ippeita Dan, and a
   Grant-in-Aid for Scientific Research from the Japan Society for
   Promotion of Science (17H05959) to Ippeita Dan.
CR Abell F, 1999, NEUROREPORT, V10, P1647, DOI 10.1097/00001756-199906030-00005
   American Psychiatric Association D. S. M. T. F. & American Psychiatric Association, 2013, Diagnostic and statistical manual of mental disorders: DSM-5, V5
   [Anonymous], 2006, SEISHINIGAKU
   Aron AR, 2005, BIOL PSYCHIAT, V57, P1285, DOI 10.1016/j.biopsych.2004.10.026
   Baron Ida Sue, 2005, Child Neuropsychol, V11, P471, DOI 10.1080/09297040590951587
   Baron-Cohen S, 2001, J AUTISM DEV DISORD, V31, P5, DOI 10.1023/A:1005653411471
   Blumberg S. J., 2013, 65 CTR DIS COTR PREV
   Botvinick M, 1999, NATURE, V402, P179, DOI 10.1038/46035
   Botvinick MM, 2001, PSYCHOL REV, V108, P624, DOI 10.1037//0033-295X.108.3.624
   Bush G, 1999, BIOL PSYCHIAT, V45, P1542, DOI 10.1016/S0006-3223(99)00083-9
   Carter CS, 1998, SCIENCE, V280, P747, DOI 10.1126/science.280.5364.747
   Chantiluke K, 2015, PSYCHOPHARMACOLOGY, V232, P2071, DOI 10.1007/s00213-014-3837-2
   Chantiluke K, 2014, PSYCHIAT RES-NEUROIM, V223, P113, DOI 10.1016/j.pscychresns.2014.04.006
   Cope M, 1988, Adv Exp Med Biol, V222, P183
   Cortese S, 2012, AM J PSYCHIAT, V169, P1038, DOI 10.1176/appi.ajp.2012.11101521
   Craig F, 2016, NEUROPSYCH DIS TREAT, V12, P1191, DOI 10.2147/NDT.S104620
   Cubillo A, 2012, CORTEX, V48, P194, DOI 10.1016/j.cortex.2011.04.007
   Daly E, 2014, BRAIN, V137, P2600, DOI 10.1093/brain/awu178
   Durston S, 2003, BIOL PSYCHIAT, V53, P871, DOI 10.1016/S0006-3223(02)01904-2
   Geurts HM, 2014, AUTISM RES, V7, P407, DOI 10.1002/aur.1369
   Hart H, 2013, JAMA PSYCHIAT, V70, P185, DOI 10.1001/jamapsychiatry.2013.277
   Haznedar MM, 2000, AM J PSYCHIAT, V157, P1994, DOI 10.1176/appi.ajp.157.12.1994
   Haznedar MM, 1997, AM J PSYCHIAT, V154, P1047
   Hill EL, 2004, TRENDS COGN SCI, V8, P26, DOI 10.1016/j.tics.2003.11.003
   Inoue Y, 2012, NEUROREPORT, V23, P55, DOI 10.1097/WNR.0b013e32834e664c
   Ishii-Takahashi A, 2015, NEUROPSYCHOPHARMACOL, V40, P2676, DOI 10.1038/npp.2015.128
   Ito H, 2012, RES AUTISM SPECT DIS, V6, P1265, DOI 10.1016/j.rasd.2012.04.002
   Jang JN, 2013, RES DEV DISABIL, V34, P2369, DOI 10.1016/j.ridd.2013.04.021
   Japanese WISC III Publication Committee, 1998, JAP WECHSL INT SCAL
   Japanese WISC-IV Publishing Committee, 2010, JAP WECHSL INT SCAL, V4 th
   Kana RK, 2007, BIOL PSYCHIAT, V62, P198, DOI 10.1016/j.biopsych.2006.08.004
   Lai MC, 2014, LANCET, V383, P896, DOI 10.1016/S0140-6736(13)61539-1
   Luna B, 2002, NEUROLOGY, V59, P834, DOI 10.1212/WNL.59.6.834
   Maki A, 1995, MED PHYS, V22, P1997, DOI 10.1118/1.597496
   Monden Y, 2015, NEUROIMAGE-CLIN, V9, P1, DOI 10.1016/j.nicl.2015.06.011
   Monden Y, 2012, NEUROIMAGE-CLIN, V1, P131, DOI 10.1016/j.nicl.2012.10.001
   Monden Y, 2012, CLIN NEUROPHYSIOL, V123, P1147, DOI 10.1016/j.clinph.2011.10.006
   Moser SJ, 2009, PSYCHIAT RES-NEUROIM, V173, P190, DOI 10.1016/j.pscychresns.2008.10.003
   Nagashima M, 2014, NEUROPHOTONICS, V1, DOI 10.1117/1.NPh.1.2.025007
   Nagashima M, 2014, NEUROPHOTONICS, V1, DOI 10.1117/1.NPh.1.1.015001
   Nagashima M, 2014, NEUROIMAGE-CLIN, V6, P192, DOI 10.1016/j.nicl.2014.09.001
   Ohnishi T, 2000, BRAIN, V123, P1838, DOI 10.1093/brain/123.9.1838
   Ozonoff S, 1997, J AUTISM DEV DISORD, V27, P59, DOI 10.1023/A:1025821222046
   OZONOFF S, 1994, J CHILD PSYCHOL PSYC, V35, P1015, DOI 10.1111/j.1469-7610.1994.tb01807.x
   Rinehart NJ, 2001, AUTISM, V5, P67, DOI 10.1177/1362361301005001007
   Rorden C, 2000, BEHAV NEUROL, V12, P191, DOI 10.1155/2000/421719
   Rubia K, 2005, AM J PSYCHIAT, V162, P1067, DOI 10.1176/appi.ajp.162.6.1067
   Rubia K, 1999, AM J PSYCHIAT, V156, P891, DOI 10.1176/ajp.156.6.891
   Rubia K, 2014, EXPERT REV NEUROTHER, V14, P519, DOI 10.1586/14737175.2014.907526
   Rubia K, 2011, NEUROPSYCHOPHARMACOL, V36, P1575, DOI 10.1038/npp.2011.30
   Schmitz N, 2006, BIOL PSYCHIAT, V59, P7, DOI 10.1016/j.biopsych.2005.06.007
   Shattuck DW, 2008, NEUROIMAGE, V39, P1064, DOI 10.1016/j.neuroimage.2007.09.031
   Strangman G, 2002, BIOL PSYCHIAT, V52, P679, DOI 10.1016/S0006-3223(02)01550-0
   Stuss DT, 2000, PSYCHOL RES-PSYCH FO, V63, P289, DOI 10.1007/s004269900007
   Tokuda T., 2018, NEUROPSYCHIATRY, V8, P739
   Tsuzuki D, 2007, NEUROIMAGE, V34, P1506, DOI 10.1016/j.neuroimage.2006.10.043
   Tsuzuki D, 2014, NEUROIMAGE, V85, P92, DOI 10.1016/j.neuroimage.2013.07.025
   Tsuzuki D, 2012, NEUROSCI RES, V72, P163, DOI 10.1016/j.neures.2011.10.008
   Vaidya CJ, 1998, P NATL ACAD SCI USA, V95, P14494, DOI 10.1073/pnas.95.24.14494
   Wakabayashi A, 2007, J AUTISM DEV DISORD, V37, P491, DOI 10.1007/s10803-006-0181-3
   Xiao T, 2012, PLOS ONE, V7, DOI 10.1371/journal.pone.0046569
   Yasumura A, 2014, BRAIN DEV-JPN, V36, P97, DOI 10.1016/j.braindev.2013.01.005
NR 62
TC 8
Z9 8
U1 5
U2 28
PU WILEY
PI HOBOKEN
PA 111 RIVER ST, HOBOKEN 07030-5774, NJ USA
SN 0021-5368
EI 1468-5884
J9 JPN PSYCHOL RES
JI Jpn. Psychol. Res.
PD OCT
PY 2018
VL 60
IS 4
SI SI
BP 251
EP 264
DI 10.1111/jpr.12204
PG 14
WC Psychology, Multidisciplinary
WE Social Science Citation Index (SSCI)
SC Psychology
GA GV7CP
UT WOS:000446279900005
OA Bronze
DA 2024-05-29
ER

PT J
AU Zhou, X
   Hong, XC
   Wong, PCM
AF Zhou, Xin
   Hong, Xuancu
   Wong, Patrick C. M.
TI Autistic Traits Modulate Social Synchronizations Between School-Aged
   Children: Insights From Three fNIRS Hyperscanning Experiments
SO PSYCHOLOGICAL SCIENCE
LA English
DT Article; Early Access
DE autistic traits; peer interaction; social synchronization; fNIRS
   hyperscanning
ID NEAR-INFRARED SPECTROSCOPY; MERE PRESENCE; BRAIN; PERCEPTION; SYNCHRONY;
   ABILITIES
AB The current study investigated how autistic traits modulate peer interactions using functional near-infrared spectroscopy (fNIRS) hyperscanning. Across three experiments, we tested the effect of copresence, joint activity, and a tangible goal during cooperative interactions on interbrain coherence (IBC) in school-aged children between 9 and 11 years old. Twenty-three dyads of children watched a video alone or together in Experiment 1, engaged in joint or self-paced book reading in Experiment 2, and pretended to play a Jenga game or played for real in Experiment 3. We found that all three formats of social interactions increased IBC in the frontotemporoparietal networks, which have been reported to support social interaction. Further, our results revealed the shared and unique interbrain connections that were predictive of the lower and higher parent-reported autism-spectrum quotient scores, which indicated child autistic traits. Results from a convergence of three experiments provide the first evidence to date that IBC is modulated by child autistic traits.
C1 [Zhou, Xin; Hong, Xuancu; Wong, Patrick C. M.] Chinese Univ Hong Kong, Dept Linguist & Modern Languages, Hong Kong, Peoples R China.
   [Zhou, Xin; Wong, Patrick C. M.] Chinese Univ Hong Kong, Brain & Mind Inst, Hong Kong, Peoples R China.
   [Zhou, Xin] Natl Acoust Labs, Macquarie Pk, Australia.
   [Zhou, Xin; Wong, Patrick C. M.] Chinese Univ Hong Kong, Hong Kong, Peoples R China.
C3 Chinese University of Hong Kong; Chinese University of Hong Kong;
   National Acoustic Laboratories; Chinese University of Hong Kong
RP Zhou, X; Wong, PCM (corresponding author), Chinese Univ Hong Kong, Hong Kong, Peoples R China.
EM xinzhou@cuhk.edu.hk; p.wong@cuhk.edu.hk
CR Aasted CM, 2015, NEUROPHOTONICS, V2, DOI 10.1117/1.NPh.2.2.020801
   Auyeung B, 2008, J AUTISM DEV DISORD, V38, P1230, DOI 10.1007/s10803-007-0504-z
   Azhari A, 2020, SCI REP-UK, V10, DOI 10.1038/s41598-020-63596-2
   Balters S, 2023, CEREB CORTEX, V33, P7211, DOI 10.1093/cercor/bhad032
   BENJAMINI Y, 1995, J R STAT SOC B, V57, P289, DOI 10.1111/j.2517-6161.1995.tb02031.x
   Bevilacqua D, 2019, J COGNITIVE NEUROSCI, V31, P401, DOI 10.1162/jocn_a_01274
   Bizzego A, 2020, BEHAV SCI-BASEL, V10, DOI 10.3390/bs10010011
   Burnside K, 2017, AUTISM RES, V10, P1834, DOI 10.1002/aur.1836
   Cui X, 2012, NEUROIMAGE, V59, P2430, DOI 10.1016/j.neuroimage.2011.09.003
   Czeszumski A, 2022, ENEURO, V9, DOI 10.1523/ENEURO.0268-21.2022
   Dikker S, 2017, CURR BIOL, V27, P1375, DOI 10.1016/j.cub.2017.04.002
   Fishburn FA, 2018, SOC COGN AFFECT NEUR, V13, P841, DOI 10.1093/scan/nsy060
   GUERIN B, 1986, J EXP SOC PSYCHOL, V22, P38, DOI 10.1016/0022-1031(86)90040-5
   Gvirts HZ, 2020, NEUROSCIENTIST, V26, P108, DOI 10.1177/1073858419861912
   Hasegawa C, 2016, SCI REP-UK, V6, DOI 10.1038/srep34977
   Hazlett HC, 2017, NATURE, V542, P348, DOI 10.1038/nature21369
   HOLLAND PW, 1977, COMMUN STAT A-THEOR, V6, P813, DOI 10.1080/03610927708827533
   Holroyd CB, 2022, TRENDS NEUROSCI, V45, P346, DOI 10.1016/j.tins.2022.02.002
   Huppert TJ, 2009, APPL OPTICS, V48, pD280, DOI 10.1364/AO.48.00D280
   Hurley RSE, 2007, J AUTISM DEV DISORD, V37, P1679, DOI 10.1007/s10803-006-0299-3
   Ingvalson EM, 2013, J SPEECH LANG HEAR R, V56, P1045, DOI 10.1044/1092-4388(2012/12-0024)
   Jarrold C, 2003, AUTISM, V7, P379, DOI 10.1177/1362361303007004004
   Jiang J, 2015, P NATL ACAD SCI USA, V112, P4274, DOI 10.1073/pnas.1422930112
   Kalandadze T, 2018, AUTISM, V22, P99, DOI 10.1177/1362361316668652
   Key AP, 2022, FRONT HUM NEUROSCI, V15, DOI 10.3389/fnhum.2021.790085
   Kimhi Y, 2014, TOP LANG DISORD, V34, P329, DOI 10.1097/TLD.0000000000000033
   Kruppa JA, 2021, SOC COGN AFFECT NEUR, V16, P103, DOI 10.1093/scan/nsaa092
   Lau JCY, 2021, J AUTISM DEV DISORD, V51, P3291, DOI 10.1007/s10803-020-04796-7
   Leong V, 2017, P NATL ACAD SCI USA, V114, P13290, DOI 10.1073/pnas.1702493114
   Lindenberger U, 2009, BMC NEUROSCI, V10, DOI 10.1186/1471-2202-10-22
   Liu N., 2016, Frontiers in Human Neuroscience, V10, DOI [DOI 10.3389/FNHUM.2016.00082, 10.3389/fnhum.2016.00082]
   Lord C, 2018, LANCET, V392, P508, DOI 10.1016/S0140-6736(18)31129-2
   Miura N, 2022, SCI REP-UK, V12, DOI 10.1038/s41598-022-16936-3
   Nally A, 2018, RES AUTISM SPECT DIS, V47, P14, DOI 10.1016/j.rasd.2017.12.002
   Nayar K, 2023, CHILD NEUROPSYCHOL, V29, P413, DOI 10.1080/09297049.2022.2094904
   Osaka N, 2015, FRONT PSYCHOL, V6, DOI 10.3389/fpsyg.2015.01811
   Pan YF, 2018, NEUROIMAGE, V183, P280, DOI 10.1016/j.neuroimage.2018.08.005
   Pellicano E, 2022, J CHILD PSYCHOL PSYC, V63, P381, DOI 10.1111/jcpp.13534
   Platania J, 2001, J SOC PSYCHOL, V141, P190, DOI 10.1080/00224540109600546
   Pollonini L, 2016, BIOMED OPT EXPRESS, V7, P5104, DOI 10.1364/BOE.7.005104
   Quiñones-Camacho LE, 2021, AUTISM RES, V14, P1585, DOI 10.1002/aur.2513
   Reindl V, 2018, NEUROIMAGE, V178, P493, DOI 10.1016/j.neuroimage.2018.05.060
   Robertson CE, 2017, NAT REV NEUROSCI, V18, P671, DOI 10.1038/nrn.2017.112
   Rowley E, 2012, RES AUTISM SPECT DIS, V6, P1126, DOI 10.1016/j.rasd.2012.03.004
   Sänger J, 2013, FRONT HUM NEUROSCI, V7, DOI 10.3389/fnhum.2013.00234
   Sänger J, 2012, FRONT HUM NEUROSCI, V6, DOI 10.3389/fnhum.2012.00312
   Sato T, 2016, NEUROIMAGE, V141, P120, DOI 10.1016/j.neuroimage.2016.06.054
   Scholkmann F, 2013, J BIOMED OPT, V18, DOI 10.1117/1.JBO.18.10.105004
   Smallwood J, 2015, ANNU REV PSYCHOL, V66, P487, DOI 10.1146/annurev-psych-010814-015331
   Spaak E, 2014, J NEUROSCI, V34, P3536, DOI 10.1523/JNEUROSCI.4385-13.2014
   Tachtsidis I, 2016, NEUROPHOTONICS, V3, DOI 10.1117/1.NPh.3.3.031405
   Tanabe HC, 2012, FRONT HUM NEUROSCI, V6, DOI 10.3389/fnhum.2012.00268
   Nguyen T, 2021, SENSORS-BASEL, V21, DOI 10.3390/s21124075
   Van Overwalle F, 2013, FRONT HUM NEUROSCI, V7, DOI 10.3389/fnhum.2013.00560
   Wang QD, 2020, BRAIN TOPOGR, V33, P112, DOI 10.1007/s10548-019-00731-x
   Williams EI, 2019, AUTISM, V23, P8, DOI 10.1177/1362361317723836
   Wong PCM, 2017, NEUROPSYCHOLOGIA, V98, P192, DOI 10.1016/j.neuropsychologia.2016.10.002
   Yang DYJ, 2015, NEUROSCI BIOBEHAV R, V51, P263, DOI 10.1016/j.neubiorev.2015.01.020
   Zeidan J, 2022, AUTISM RES, V15, P778, DOI 10.1002/aur.2696
   Zhou X, 2024, DEVELOPMENTAL SCI, V27, DOI 10.1111/desc.13424
   Zhou X, 2022, FRONT HUM NEUROSCI, V15, DOI 10.3389/fnhum.2021.798358
   Zhou X, 2020, PLOS ONE, V15, DOI 10.1371/journal.pone.0244186
NR 62
TC 0
Z9 0
U1 0
U2 0
PU SAGE PUBLICATIONS INC
PI THOUSAND OAKS
PA 2455 TELLER RD, THOUSAND OAKS, CA 91320 USA
SN 0956-7976
EI 1467-9280
J9 PSYCHOL SCI
JI Psychol. Sci.
PD 2024 MAY 14
PY 2024
DI 10.1177/09567976241237699
EA MAY 2024
PG 18
WC Psychology, Multidisciplinary
WE Social Science Citation Index (SSCI)
SC Psychology
GA QT3L2
UT WOS:001223080800001
PM 38743614
DA 2024-05-29
ER

PT J
AU Zhang, HR
   Xu, LY
   Yu, J
   Li, J
   Wang, JH
AF Zhang, Haoran
   Xu, Lingyu
   Yu, Jie
   Li, Jun
   Wang, Jinhong
TI Identification of autism spectrum disorder based on functional
   near-infrared spectroscopy using adaptive spatiotemporal graph
   convolution network
SO FRONTIERS IN NEUROSCIENCE
LA English
DT Article
DE autism spectrum disorder; functional near-infrared spectroscopy;
   multivariable time series; graph convolution network; adaptive
   spatiotemporal graph convolution network
ID CHILDREN
AB The accurate diagnosis of autism spectrum disorder (ASD) is of great practical significance in clinical practice. The spontaneous hemodynamic fluctuations were collected by functional near-infrared spectroscopy (fNIRS) from the bilateral frontal and temporal cortices of typically developing (TD) children and children with ASD. Since traditional machine learning and deep learning methods cannot make full use of the potential spatial dependence between variable pairs, and require a long time series to diagnose ASD. Therefore, we use adaptive spatiotemporal graph convolution network (ASGCN) and short time series to classify ASD and TD. To capture spatial and temporal features of fNIRS multivariable time series without the pre-defined graph, we combined the improved adaptive graph convolution network (GCN) and gated recurrent units (GRU). We conducted a series of experiments on the fNIRS dataset, and found that only using 2.1 s short time series could achieve high precision classification, with an accuracy of 95.4%. This suggests that our approach may have the potential to detect pathological signals in autism patients within 2.1 s. In different brain regions, the left frontal lobe has the best classification effect, and the abnormalities occur more frequently in left hemisphere and frontal lobe region. Moreover, we also found that there were correlations between multiple channels, which had different degrees of influence on the classification of ASD. From this, we can also generalize to a wider range, there may be potential correlations between different brain regions. This may help to better understand the cortical mechanism of ASD.
C1 [Zhang, Haoran; Xu, Lingyu; Yu, Jie] Shanghai Univ, Sch Comp Engn & Sci, Shanghai, Peoples R China.
   [Xu, Lingyu] Shanghai Univ, Shanghai Inst Adv Commun & Data Sci, Shanghai, Peoples R China.
   [Li, Jun] South China Normal Univ, South China Acad Adv Optoelect, Guangzhou, Peoples R China.
   [Li, Jun] South China Normal Univ, Key Lab Behav Econ Sci & Technol, Guangzhou, Peoples R China.
   [Wang, Jinhong] Shanghai Jiao Tong Univ, Dept Med Imaging Shanghai Mental Hlth Ctr, Sch Med, Shanghai, Peoples R China.
C3 Shanghai University; Shanghai University; South China Normal University;
   South China Normal University; Shanghai Jiao Tong University
RP Xu, LY; Yu, J (corresponding author), Shanghai Univ, Sch Comp Engn & Sci, Shanghai, Peoples R China.; Xu, LY (corresponding author), Shanghai Univ, Shanghai Inst Adv Commun & Data Sci, Shanghai, Peoples R China.
EM xly@shu.edu.cn; jieyu@shu.edu.cn
RI zhang, haoran/JHS-7765-2023
CR Aghajani H, 2017, FRONT HUM NEUROSCI, V11, DOI 10.3389/fnhum.2017.00359
   American Psychiatric Association D. S. M. T. F. & American Psychiatric Association, 2013, Diagnostic and statistical manual of mental disorders: DSM-5, V5
   Aslam AR, 2022, FRONT NEUROSCI-SWITZ, V16, DOI 10.3389/fnins.2022.844851
   Bai L., 2020, ADV NEURAL INFORM PR, P17804
   Blenner S, 2011, BMJ-BRIT MED J, V343, DOI 10.1136/bmj.d6238
   Defferrard M, 2016, ADV NEUR IN, V29
   Dutta KK, 2019, 2019 9TH INTERNATIONAL CONFERENCE ON CLOUD COMPUTING, DATA SCIENCE & ENGINEERING (CONFLUENCE 2019), P337, DOI [10.1109/confluence.2019.8776889, 10.1109/CONFLUENCE.2019.8776889]
   Ehlis AC, 2014, NEUROIMAGE, V85, P478, DOI 10.1016/j.neuroimage.2013.03.067
   Fu R, 2016, 2016 31ST YOUTH ACADEMIC ANNUAL CONFERENCE OF CHINESE ASSOCIATION OF AUTOMATION (YAC), P324, DOI 10.1109/YAC.2016.7804912
   Gaffrey MS, 2007, NEUROPSYCHOLOGIA, V45, P1672, DOI 10.1016/j.neuropsychologia.2007.01.008
   Gateau T, 2015, PLOS ONE, V10, DOI 10.1371/journal.pone.0121279
   Geng X, 2019, AAAI CONF ARTIF INTE, P3656
   Hitoglou M, 2010, PEDIATR NEUROL, V42, P309, DOI 10.1016/j.pediatrneurol.2009.10.009
   Islam M. A., 2022, DECISION INTELLIGENC, P207
   Lake EMR, 2019, BIOL PSYCHIAT, V86, P315, DOI 10.1016/j.biopsych.2019.02.019
   [李峰 LI Feng], 2009, [计算机科学与探索, Journal of Frontiers of Computer Science & Technology], V3, P105
   Lord C, 2000, J AUTISM DEV DISORD, V30, P205, DOI 10.1023/A:1005592401947
   Magán-Maganto M, 2017, BRAIN SCI, V7, DOI 10.3390/brainsci7120159
   Kipf TN, 2017, Arxiv, DOI [arXiv:1609.02907, DOI 10.48550/ARXIV.1609.02907]
   Peng K, 2016, NEUROPHOTONICS, V3, DOI 10.1117/1.NPh.3.3.031402
   Pinti Paola, 2015, J Vis Exp, DOI 10.3791/53336
   Pinti P, 2020, ANN NY ACAD SCI, V1464, P5, DOI 10.1111/nyas.13948
   Simic G, 2015, J COMP NEUROL, V523, P5, DOI 10.1002/cne.23636
   Simonoff E, 2008, J AM ACAD CHILD PSY, V47, P921, DOI 10.1097/CHI.0b013e318179964f
   Wang X, 2020, KDD '20: PROCEEDINGS OF THE 26TH ACM SIGKDD INTERNATIONAL CONFERENCE ON KNOWLEDGE DISCOVERY & DATA MINING, P1243, DOI 10.1145/3394486.3403177
   Wu ZH, 2019, Arxiv, DOI arXiv:1906.00121
   Wu ZH, 2020, KDD '20: PROCEEDINGS OF THE 26TH ACM SIGKDD INTERNATIONAL CONFERENCE ON KNOWLEDGE DISCOVERY & DATA MINING, P753, DOI 10.1145/3394486.3403118
   Xu LY, 2021, CLIN NEUROPHYSIOL, V132, P457, DOI 10.1016/j.clinph.2020.11.037
   Xu LY, 2020, BIOMED SIGNAL PROCES, V60, DOI 10.1016/j.bspc.2020.101958
   Xu LY, 2020, CLIN NEUROPHYSIOL, V131, P1365, DOI 10.1016/j.clinph.2019.12.400
   Xu LY, 2019, FRONT NEUROSCI-SWITZ, V13, DOI 10.3389/fnins.2019.01120
   Yang CD, 2021, COMPUT BIOL MED, V139, DOI 10.1016/j.compbiomed.2021.104963
   Yang X., 2019, 2019 IEEE EMBS INT C, P1
   Zhang Y, 2022, FRONT PEDIATR, V10, DOI 10.3389/fped.2022.762621
   Zhu HL, 2014, BIOMED OPT EXPRESS, V5, P1262, DOI 10.1364/BOE.5.001262
NR 35
TC 0
Z9 0
U1 11
U2 29
PU FRONTIERS MEDIA SA
PI LAUSANNE
PA AVENUE DU TRIBUNAL FEDERAL 34, LAUSANNE, CH-1015, SWITZERLAND
EI 1662-453X
J9 FRONT NEUROSCI-SWITZ
JI Front. Neurosci.
PD MAR 10
PY 2023
VL 17
AR 1132231
DI 10.3389/fnins.2023.1132231
PG 12
WC Neurosciences
WE Science Citation Index Expanded (SCI-EXPANDED)
SC Neurosciences & Neurology
GA 0A2XQ
UT WOS:000951691200001
PM 36968494
OA Green Published, gold
DA 2024-05-29
ER

PT J
AU Moro, SB
   Cutini, S
   Ursini, ML
   Ferrari, M
   Quaresima, V
AF Moro, Sara Basso
   Cutini, Simone
   Ursini, Maria Laura
   Ferrari, Marco
   Quaresima, Valentina
TI Prefrontal cortex activation during story encoding/retrieval: a
   multi-channel functional near-infrared spectroscopy study
SO FRONTIERS IN HUMAN NEUROSCIENCE
LA English
DT Article
DE verbal working memory; encoding; retrieval; cortical oxygenation;
   functional near-infrared spectroscopy; prefrontal cortex
ID WORKING-MEMORY TASK; VERBAL FLUENCY; HUMAN BRAIN; ATTENTION; LANGUAGE;
   COMPREHENSION; IMPAIRMENT; DISCOURSE; RETRIEVAL; CHILDREN
AB Encoding, storage and retrieval constitute three fundamental stages in information processing and memory. They allow for the creation of new memory traces, the maintenance and the consolidation of these traces over time, and the access and recover of the stored information from short or long-term memory. Functional near-infrared spectroscopy (fNIRS) is a non-invasive neuroimaging technique that measures concentration changes of oxygenated-hemoglobin (O(2)Hb) and deoxygenated-hemoglobin (HHb) in cortical microcirculation blood vessels by means of the characteristic absorption spectra of hemoglobin in the near-infrared range. In the present study, we monitored, using a 16-channel fNIRS system, the hemodynamic response during the encoding and retrieval processes (EP and RP, respectively) over the prefrontal cortex (PFC) of 13 healthy subjects (27.2 +/- 2.6 years) while were performing the Logical Memory Test (LMT) of the Wechsler Memory Scale. A LMT-related PFC activation was expected; specifically, it was hypothesized a neural dissociation between EP and RP. The results showed a heterogeneous O2Hb/HHb response over the mapped area during the EP and the RP, with a O2Hb progressive and prominent increment in ventrolateral PFC (VLPFC) since the beginning of the EP. During the RP a broader activation, including the VLPFC, the dorsolateral PFC and the frontopolar cortex, was observed. This could be explained by the different contributions of the PFC regions in the EP and the RP. Considering the fNIRS applicability for the hemodynamic monitoring during the LMT performance, this study has demonstrated that fNIRS could be utilized as a valuable clinical diagnostic tool, and that it has the potential to be adopted in patients with cognitive disorders or slight working memory deficits.
C1 [Moro, Sara Basso; Ursini, Maria Laura; Ferrari, Marco; Quaresima, Valentina] Univ Aquila, Dept Life Hlth & Environm Sci, I-67100 Laquila, Italy.
   [Cutini, Simone] Univ Padua, Dept Gen Psychol, Padua, Italy.
C3 University of L'Aquila; University of Padua
RP Ferrari, M (corresponding author), Univ Aquila, Dept Life Hlth & Environm Sci, Coppito 2,Via Vetoio, I-67100 Laquila, Italy.
EM marco.ferrari@univaq.it
RI Quaresima, Valentina/AAQ-7387-2021; Ferrari, Marco/AAF-3486-2019
OI quaresima, valentina/0000-0001-9884-0304; FERRARI,
   Marco/0000-0002-3041-2917
FU "Abruzzo earthquake relief fund" (Toronto, ON)
FX The study has been performed in the framework of the "Research Centre
   for Molecular Diagnostics and Advanced Therapies". The authors wish to
   thank the "Abruzzo earthquake relief fund" (Toronto, ON) that supported
   in part this research with the purchase of the Artinis system.
CR ABIKOFF H, 1987, J CLIN EXP NEUROPSYC, V9, P435, DOI 10.1080/01688638708405063
   [Anonymous], ACTA NEUROL SCAND
   [Anonymous], CLIN CHILD PSYCHOL P
   [Anonymous], BR J DEV PSYCHOL
   [Anonymous], P 13 ANN C INT SPEEC
   [Anonymous], CEREB CORTEX
   Atkinson R.C., 1968, The Psychology of Learning and Motivation, VVolume 2, P89
   Baddeley A. D, 1974, The psychology of learning and motivation, DOI DOI 10.1016/S0079-7421(08)60452-1
   Baddeley A, 2012, ANNU REV PSYCHOL, V63, P1, DOI 10.1146/annurev-psych-120710-100422
   Bayles KA, 2003, J COMMUN DISORD, V36, P209, DOI 10.1016/S0021-9924(03)00020-0
   Botting N., 2002, CHILD LANG TEACH THE, V18, P1, DOI 10.1191/0265659002ct224oa
   Braun AR, 2001, BRAIN, V124, P2028, DOI 10.1093/brain/124.10.2028
   Brigadoi S, 2012, COGN PROCESS, V13, pS97, DOI 10.1007/s10339-012-0446-z
   Buckner RL, 1998, P NATL ACAD SCI USA, V95, P891, DOI 10.1073/pnas.95.3.891
   Cabeza R, 2000, J COGNITIVE NEUROSCI, V12, P1, DOI 10.1162/08989290051137585
   Cowan N., 2005, WORKINGMEMORYCAPACIT
   Craik FIM, 2002, MEMORY, V10, P305, DOI 10.1080/09658210244000135
   Crozier S, 1999, NEUROPSYCHOLOGIA, V37, P1469, DOI 10.1016/S0028-3932(99)00054-8
   Cutini S, 2014, NEUROIMAGE, V85, P391, DOI 10.1016/j.neuroimage.2013.08.027
   Cutini S, 2012, J NEAR INFRARED SPEC, V20, P75, DOI 10.1255/jnirs.969
   Cutini S, 2011, NEUROIMAGE, V54, P919, DOI 10.1016/j.neuroimage.2010.09.030
   D'Esposito M, 2000, EXP BRAIN RES, V133, P3, DOI 10.1007/s002210000395
   Delignieres D., 1993, Cognition et Performance, P183
   Diehl JJ, 2006, J ABNORM CHILD PSYCH, V34, P87, DOI 10.1007/s10802-005-9003-x
   Dieler AC, 2012, BRAIN LANG, V121, P90, DOI 10.1016/j.bandl.2011.03.005
   Dodwell K, 2008, INT J LANG COMM DIS, V43, P201, DOI 10.1080/13682820701366147
   Duinmeijer I, 2012, INT J LANG COMM DIS, V47, P542, DOI 10.1111/j.1460-6984.2012.00164.x
   Duncan A, 1996, PEDIATR RES, V39, P889, DOI 10.1203/00006450-199605000-00025
   Ehlis AC, 2008, J PSYCHIATR RES, V42, P1060, DOI 10.1016/j.jpsychires.2007.11.011
   Ehlis AC, 2014, NEUROIMAGE, V85, P478, DOI 10.1016/j.neuroimage.2013.03.067
   Ferrari M, 2012, NEUROIMAGE, V63, P921, DOI 10.1016/j.neuroimage.2012.03.049
   Fletcher PC, 2001, BRAIN, V124, P849, DOI 10.1093/brain/124.5.849
   Funane T, 2014, NEUROIMAGE, V85, P150, DOI 10.1016/j.neuroimage.2013.02.026
   Fuster J.M., 2002, PRINCIPLES FRONTAL L, P96, DOI DOI 10.1093/ACPROF:OSO/9780195134971.003.0006
   Gagnon L, 2014, NEUROIMAGE, V85, P127, DOI 10.1016/j.neuroimage.2013.01.073
   Gagnon L, 2012, NEUROIMAGE, V59, P2518, DOI 10.1016/j.neuroimage.2011.08.095
   Gagnon L, 2011, NEUROIMAGE, V56, P1362, DOI 10.1016/j.neuroimage.2011.03.001
   Gazzaley A, 2012, TRENDS COGN SCI, V16, P129, DOI 10.1016/j.tics.2011.11.014
   Gomez RG, 2006, ARCH CLIN NEUROPSYCH, V21, P771, DOI 10.1016/j.acn.2006.06.012
   GRAESSER AC, 1980, J EXP EDUC, V48, P281, DOI 10.1080/00220973.1980.11011745
   Hallacoglu B, 2013, PLOS ONE, V8, DOI 10.1371/journal.pone.0064095
   Kane MJ, 2001, J EXP PSYCHOL GEN, V130, P169, DOI 10.1037/0096-3445.130.2.169
   Kelley WM, 1998, NEURON, V20, P927, DOI 10.1016/S0896-6273(00)80474-2
   Kirilina E, 2013, FRONT HUM NEUROSCI, V7, DOI 10.3389/fnhum.2013.00864
   Kirilina E, 2012, NEUROIMAGE, V61, P70, DOI 10.1016/j.neuroimage.2012.02.074
   Kohno S, 2007, J BIOMED OPT, V12, DOI 10.1117/1.2814249
   Koike S, 2013, J PSYCHIATR RES, V47, P1240, DOI 10.1016/j.jpsychires.2013.05.009
   Lecardeur L, 2013, ENCEPHALE, V39, pS64, DOI 10.1016/j.encep.2012.10.011
   Lorenz J, 2003, BRAIN, V126, P1079, DOI 10.1093/brain/awg102
   Mar RA, 2004, NEUROPSYCHOLOGIA, V42, P1414, DOI 10.1016/j.neuropsychologia.2003.12.016
   Mazziotta J, 2001, PHILOS T R SOC B, V356, P1293, DOI 10.1098/rstb.2001.0915
   Niu HJ, 2013, CNS NEUROSCI THER, V19, P125, DOI 10.1111/cns.12046
   Oberauer K, 2009, PSYCHOL LEARN MOTIV, V51, P45, DOI 10.1016/S0079-7421(09)51002-X
   Okamoto M, 2011, NEUROIMAGE, V54, P1578, DOI 10.1016/j.neuroimage.2010.08.016
   OLDFIELD RC, 1971, NEUROPSYCHOLOGIA, V9, P97, DOI 10.1016/0028-3932(71)90067-4
   Otten LJ, 2001, CEREB CORTEX, V11, P1150, DOI 10.1093/cercor/11.12.1150
   Papathanassiou D, 2000, NEUROIMAGE, V11, P347, DOI 10.1006/nimg.2000.0546
   Petrides M., 1989, Handbook of Neuropsychology, P601
   Postle BR, 2006, NEUROSCIENCE, V139, P23, DOI 10.1016/j.neuroscience.2005.06.005
   Price CJ, 2012, NEUROIMAGE, V62, P816, DOI 10.1016/j.neuroimage.2012.04.062
   Pu SH, 2012, PSYCHIAT RES-NEUROIM, V203, P222, DOI 10.1016/j.pscychresns.2012.01.007
   Pu S, 2011, NEUROSCI RES, V70, P91, DOI 10.1016/j.neures.2011.01.001
   Quaresima V, 2012, BRAIN LANG, V121, P79, DOI 10.1016/j.bandl.2011.03.009
   Roark B, 2011, IEEE T AUDIO SPEECH, V19, P2081, DOI 10.1109/TASL.2011.2112351
   Robertson DA, 2000, PSYCHOL SCI, V11, P255, DOI 10.1111/1467-9280.00251
   Rugg MD, 2008, PROG BRAIN RES, V169, P339, DOI 10.1016/S0079-6123(07)00021-0
   Scholkmann F, 2014, NEUROIMAGE, V85, P6, DOI 10.1016/j.neuroimage.2013.05.004
   Schreppel T, 2008, NEUROPSYCHOBIOLOGY, V57, P188, DOI 10.1159/000147473
   Shankle WR, 2005, P NATL ACAD SCI USA, V102, P4919, DOI 10.1073/pnas.0501157102
   Spielberger CD, 1983, State-trait anxiety inventory for adults: manual and sample: Manual, instrument and scoring guide
   Szucs D, 2012, BRAIN RES, V1477, P27, DOI 10.1016/j.brainres.2012.08.023
   Takahashi T, 2011, NEUROIMAGE, V57, P991, DOI 10.1016/j.neuroimage.2011.05.012
   Torricelli A, 2014, NEUROIMAGE, V85, P28, DOI 10.1016/j.neuroimage.2013.05.106
   Turk D.C., 2010, Handbook of pain assessment
   Uncapher MR, 2006, NEURON, V52, P547, DOI 10.1016/j.neuron.2006.08.011
   Wechsler D., 2012, Wechsler Adult Intelligence Scale
NR 76
TC 28
Z9 32
U1 4
U2 48
PU FRONTIERS MEDIA SA
PI LAUSANNE
PA AVENUE DU TRIBUNAL FEDERAL 34, LAUSANNE, CH-1015, SWITZERLAND
SN 1662-5161
J9 FRONT HUM NEUROSCI
JI Front. Hum. Neurosci.
PD DEC 31
PY 2013
VL 7
AR 925
DI 10.3389/fnhum.2013.00925
PG 11
WC Neurosciences; Psychology
WE Science Citation Index Expanded (SCI-EXPANDED); Social Science Citation Index (SSCI)
SC Neurosciences & Neurology; Psychology
GA 283NV
UT WOS:000329253700001
PM 24427131
OA Green Published, gold
DA 2024-05-29
ER

PT J
AU McDonald, NM
   Perdue, KL
AF McDonald, Nicole M.
   Perdue, Katherine L.
TI The infant brain in the social world: Moving toward interactive social
   neuroscience with functional near-infrared spectroscopy
SO NEUROSCIENCE AND BIOBEHAVIORAL REVIEWS
LA English
DT Article
DE fNIRS; Infancy; Social development; Social interaction
ID PREFRONTAL CORTEX; DIRECTED SPEECH; 1ST MONTHS; RESPONSES;
   SPECIALIZATION; ACTIVATION; EMERGENCE; SYNCHRONY; SPECTRUM; AUTISM
AB Typically developing infants rapidly acquire a sophisticated array of social skills within the first year of life. These social skills are largely learned within the context of day-to-day interactions with caregivers. While social neuroscience has made great gains in our knowledge of the underlying neural circuitry of social cognition and behavior, much of this work has focused on experiments that sacrifice ecological validity for experimental control. Functional near-infrared spectroscopy (fNIRS) is a promising methodology for measuring brain activity in the context of naturalistic social interactions. Here, we review what we have learned from fNIRS studies that have used traditional experimental stimuli to study social development during infancy. We then discuss recent infant fNIRS studies that have utilized more naturalistic social stimuli, followed by a discussion of applications of this methodology to the study of atypical social development, with a focus on infants at risk for autism spectrum disorder. We end with recommendations for applying fNIRS to studies of typically developing and at-risk infants in naturalistic social situations.
C1 [McDonald, Nicole M.] Univ Calif Los Angeles, David Geffen Sch Med, Semel Inst Neurosci & Human Behav, Los Angeles, CA 90095 USA.
   [Perdue, Katherine L.] Boston Childrens Hosp, Div Dev Med, Labs Cognit Neurosci, 1 Autumn St, Boston, MA USA.
   [Perdue, Katherine L.] Harvard Med Sch, 1 Autumn S4, Boston, MA USA.
C3 University of California System; University of California Los Angeles;
   University of California Los Angeles Medical Center; David Geffen School
   of Medicine at UCLA; Harvard University; Boston Children's Hospital;
   Harvard University; Harvard Medical School
RP McDonald, NM (corresponding author), Univ Calif Los Angeles, Semel Inst, 760 Westwood Plaza,A7-424, Los Angeles, CA 90095 USA.
EM nmcdonald@mednet.ucla.edu; katherine.perdue@childrens.harvard.edu
RI Perdue, Katherine/D-4306-2013
OI Perdue, Katherine/0000-0003-2846-3149
FU National Institute of Mental Health [F32 MH108283-01, 4R01 MH078829];
   Bill and Melinda Gates Foundation [OPP1111625]
FX We thank Shafali Jeste for her valuable feedback on this review, as well
   as Kevin Pelphrey and Charles Nelson, III for their guidance and
   mentorship. The first author's work on this review was supported by the
   National Institute of Mental Health (F32 MH108283-01). The second
   author's work was supported by the National Institute of Mental Health
   (4R01 MH078829) and the Bill and Melinda Gates Foundation (OPP1111625).
   The authors have no conflicts of interest to report.
CR American Psychiatric Association D. S. M. T. F. & American Psychiatric Association, 2013, Diagnostic and statistical manual of mental disorders: DSM-5, V5
   Aslin RN, 2015, ANNU REV PSYCHOL, V66, P349, DOI 10.1146/annurev-psych-010213-115108
   Babiloni F, 2014, NEUROSCI BIOBEHAV R, V44, P76, DOI 10.1016/j.neubiorev.2012.07.006
   Beauchamp MS, 2011, PLOS ONE, V6, DOI 10.1371/journal.pone.0024981
   Cristia A, 2014, PLOS ONE, V9, DOI 10.1371/journal.pone.0115162
   Cui X, 2012, NEUROIMAGE, V59, P2430, DOI 10.1016/j.neuroimage.2011.09.003
   DECASPER AJ, 1980, SCIENCE, V208, P1174, DOI 10.1126/science.7375928
   Deen B, 2017, NAT COMMUN, V8, DOI 10.1038/ncomms13995
   Farroni T, 2013, SCI REP-UK, V3, DOI 10.1038/srep02851
   Feldman R, 1999, DEV PSYCHOL, V35, P223, DOI 10.1037/0012-1649.35.1.223
   Feldman R, 2007, AM J ORTHOPSYCHIAT, V77, P582, DOI 10.1037/0002-9432.77.4.582
   Feldman R, 2007, J CHILD PSYCHOL PSYC, V48, P329, DOI 10.1111/j.1469-7610.2006.01701.x
   Fox SE, 2013, FRONT HUM NEUROSCI, V7, DOI 10.3389/fnhum.2013.00089
   Frank MC, 2009, COGNITION, V110, P160, DOI 10.1016/j.cognition.2008.11.010
   Gilissen C, 2014, NATURE, V511, P344, DOI [10.3389/fnhum.2013.00444, 10.1038/nature13394]
   Grossmann T, 2008, P ROY SOC B-BIOL SCI, V275, P2803, DOI 10.1098/rspb.2008.0986
   Grossmann T, 2015, PSYCHOL BULL, V141, P1266, DOI 10.1037/bul0000002
   Grossmann T, 2013, SOC NEUROSCI-UK, V8, P22, DOI 10.1080/17470919.2012.696077
   Grossmann T, 2010, FRONT HUM NEUROSCI, V4, DOI 10.3389/fnhum.2010.00201
   Grossmann T, 2010, BIOL LETTERS, V6, P540, DOI 10.1098/rsbl.2009.1069
   Grossmann T, 2010, NEURON, V65, P852, DOI 10.1016/j.neuron.2010.03.001
   Hadjikhani N, 2004, NEUROIMAGE, V22, P1141, DOI 10.1016/j.neuroimage.2004.03.025
   Hirsch J, 2017, NEUROIMAGE, V157, P314, DOI 10.1016/j.neuroimage.2017.06.018
   Homae F, 2006, NEUROSCI RES, V54, P276, DOI 10.1016/j.neures.2005.12.006
   Homae F, 2007, NEUROSCI RES, V59, P29, DOI 10.1016/j.neures.2007.05.005
   Homae F, 2011, FRONT PSYCHOL, V2, DOI 10.3389/fpsyg.2011.00093
   Homae F, 2010, J NEUROSCI, V30, P4877, DOI 10.1523/JNEUROSCI.5618-09.2010
   Honda Y, 2010, BRAIN RES, V1308, P137, DOI 10.1016/j.brainres.2009.10.046
   Imafuku M, 2014, NEUROIMAGE, V103, P476, DOI 10.1016/j.neuroimage.2014.08.034
   Jaffe J, 2001, MONOGR SOC RES CHILD, V66, P1, DOI 10.1111/1540-5834.00137
   Jiang J, 2015, P NATL ACAD SCI USA, V112, P4274, DOI 10.1073/pnas.1422930112
   Jiang J, 2012, J NEUROSCI, V32, P16064, DOI 10.1523/JNEUROSCI.2926-12.2012
   Jones EJH, 2015, DEV PSYCHOBIOL, V57, P842, DOI 10.1002/dev.21336
   Jones EJH, 2014, NEUROSCI BIOBEHAV R, V39, P1, DOI 10.1016/j.neubiorev.2013.12.001
   Kida T, 2013, NEUROSCI LETT, V541, P63, DOI 10.1016/j.neulet.2013.01.048
   Kobayashi M., 2016, DEV SCI
   Liu N., 2016, Frontiers in Human Neuroscience, V10, DOI [DOI 10.3389/FNHUM.2016.00082, 10.3389/fnhum.2016.00082]
   Liu T, 2014, PSYCH J, V3, P177, DOI 10.1002/pchj.56
   Lloyd-Fox S, 2013, P ROY SOC B-BIOL SCI, V280, DOI 10.1098/rspb.2012.3026
   Lloyd-Fox S, 2012, SOC NEUROSCI-UK, V7, P317, DOI 10.1080/17470919.2011.614696
   Lloyd-Fox S, 2010, NEUROSCI BIOBEHAV R, V34, P269, DOI 10.1016/j.neubiorev.2009.07.008
   Lloyd-Fox S., 2016, DEV COGN NEUROSCI
   Lloyd-Fox S, 2015, CORTEX, V70, P35, DOI 10.1016/j.cortex.2015.02.005
   Lloyd-Fox S, 2015, CEREB CORTEX, V25, P289, DOI 10.1093/cercor/bht207
   Lloyd-Fox S, 2011, J COGNITIVE NEUROSCI, V23, P2521, DOI 10.1162/jocn.2010.21598
   Lloyd-Fox S, 2009, CHILD DEV, V80, P986, DOI 10.1111/j.1467-8624.2009.01312.x
   Lord C, 2000, J AUTISM DEV DISORD, V30, P205, DOI 10.1023/A:1005592401947
   Marx V, 2015, PLOS ONE, V10, DOI 10.1371/journal.pone.0129118
   Minagawa-Kawai Y, 2009, CEREB CORTEX, V19, P284, DOI 10.1093/cercor/bhn081
   Nakato E, 2011, NEUROIMAGE, V54, P1600, DOI 10.1016/j.neuroimage.2010.09.021
   Naoi N., 2009, NEW APPROACH FUNCTIO, P82
   Naoi N, 2012, NEUROIMAGE, V59, P1735, DOI 10.1016/j.neuroimage.2011.07.093
   Nelson CA, 2001, INFANT CHILD DEV, V10, P3, DOI 10.1002/icd.239
   Nishiyori R, 2016, FRONT PSYCHOL, V7, DOI 10.3389/fpsyg.2016.00533
   Otsuka Y, 2007, NEUROIMAGE, V34, P399, DOI 10.1016/j.neuroimage.2006.08.013
   PEGG JE, 1992, INFANT BEHAV DEV, V15, P325, DOI 10.1016/0163-6383(92)80003-D
   Perlman SB, 2016, CEREB CORTEX, V26, P2790, DOI 10.1093/cercor/bhv139
   Pinti P, 2017, NEUROIMAGE, V155, P291, DOI 10.1016/j.neuroimage.2017.05.001
   Ravicz MM, 2015, FRONT PSYCHOL, V6, DOI 10.3389/fpsyg.2015.00922
   Reid VM, 2011, DEV COGN NEUROS-NETH, V1, P124, DOI 10.1016/j.dcn.2011.01.001
   Rolison Max J., 2015, Yale Journal of Biology and Medicine, V88, P17
   Shimada S, 2006, NEUROIMAGE, V32, P930, DOI 10.1016/j.neuroimage.2006.03.044
   Shultz S, 2014, DEVELOPMENTAL SCI, V17, P766, DOI 10.1111/desc.12151
   Urakawa S, 2015, BRAIN TOPOGR, V28, P691, DOI 10.1007/s10548-014-0414-2
   Vanderwert RE, 2014, NEUROIMAGE, V85, P264, DOI 10.1016/j.neuroimage.2013.10.009
   Webb SJ, 2010, INT J PSYCHOPHYSIOL, V77, P106, DOI 10.1016/j.ijpsycho.2010.04.011
   Xu MD, 2017, FRONT HUM NEUROSCI, V10, DOI 10.3389/fnhum.2016.00676
   Zhang L, 2014, J BIOMED OPT, V19, DOI 10.1117/1.JBO.19.5.057012
NR 68
TC 42
Z9 45
U1 3
U2 54
PU PERGAMON-ELSEVIER SCIENCE LTD
PI OXFORD
PA THE BOULEVARD, LANGFORD LANE, KIDLINGTON, OXFORD OX5 1GB, ENGLAND
SN 0149-7634
EI 1873-7528
J9 NEUROSCI BIOBEHAV R
JI Neurosci. Biobehav. Rev.
PD APR
PY 2018
VL 87
BP 38
EP 49
DI 10.1016/j.neubiorev.2018.01.007
PG 12
WC Behavioral Sciences; Neurosciences
WE Science Citation Index Expanded (SCI-EXPANDED); Social Science Citation Index (SSCI)
SC Behavioral Sciences; Neurosciences & Neurology
GA GB6NX
UT WOS:000429187000004
PM 29371139
OA Green Accepted, Green Submitted, hybrid
DA 2024-05-29
ER

PT J
AU Li, Y
   Ma, S
   Zhang, X
   Gao, L
AF Li, Yin
   Ma, Shuai
   Zhang, Xin
   Gao, Lei
TI ASD and ADHD: Divergent activating patterns of prefrontal cortex in
   executive function tasks?
SO JOURNAL OF PSYCHIATRIC RESEARCH
LA English
DT Article
DE Prefrontal cortex (PFC); Autism spectrum disorder (ASD); Attention
   deficit hyperactivity disorder (ADHD); Executive function (EF);
   Functional near -infrared Spectroscopy(fNIRS)
ID ATTENTION-DEFICIT/HYPERACTIVITY DISORDER; AUTISM SPECTRUM DISORDER;
   DEFICIT HYPERACTIVITY DISORDER; PSYCHIATRIC-DISORDERS; METAANALYTIC
   EVIDENCE; CHILDREN; INHIBITION; SCHIZOPHRENIA; FLUOXETINE; ADULTS
AB The functional Near -infrared Spectroscopy (fNIRS) has been more and more widely used to measure the activation state of prefrontal cortex when performing function-related tasks among children with various developmental disorders. Children with autism spectrum disorder (ASD) and attention deficit hyperactivity disorder (ADHD) have shown obvious executive function defects. We aimed to summarize the studies with fNIRS, to summarize the activation patterns of prefrontal cortex (PFC) of participants with ASD or ADHD in performing functional tasks. We selected 630 articles according to PRISMA guidelines, and the eligibility criteria were: 6-16 years old individuals diagnosed with ASD or ADHD by DSM-4 or 5, using fNIRS, having executive function (EF) task, typical development (TD) control, and between-group comparison of PFC activation. Eleven studies were finally included in the quantitative analysis, and compared to TD, ASD and ADHD showed the opposite PFC activation patterns during n -back tasks. We discussed the task-specific PFC activation in young participants with ASD and ADHD, and provided some new ideas on that issue.
C1 [Li, Yin; Ma, Shuai; Zhang, Xin; Gao, Lei] Tianjin Med Univ, Sch Publ Hlth, Dept Maternal Child & Adolescent Hlth, Tianjin, Peoples R China.
C3 Tianjin Medical University
RP Gao, L (corresponding author), Tianjin Med Univ, Sch Publ Hlth, Dept Maternal Child & Adolescent Hlth, Tianjin, Peoples R China.
EM gaolei98@tmu.edu.cn
RI Li, Yin/JKJ-1675-2023
OI Li, Yin/0000-0003-3606-8739
FU National Natural Sci- ence Foundation of China [81673200, 81773459,
   81973070]
FX <BOLD>Acknowledgements</BOLD> This study has received research grants
   from National Natural Sci- ence Foundation of China Grant (81673200,
   81773459 & 81973070) .
CR American Psychiatric Association, 2013, DIAGN STAT MAN MENT, DOI DOI 10.1176/APPI.BOOKS.9780890425596
   Aslin RN, 2005, J BIOMED OPT, V10, DOI 10.1117/1.1854672
   Banaschewski T, 2007, EUR CHILD ADOLES PSY, V16, P5, DOI [10.1007/S00787-007-1002-8, 10.1007/s00787-007-1002-8]
   Barkley RA, 1997, PSYCHOL BULL, V121, P65, DOI 10.1037/0033-2909.121.1.65
   Barkley RA, 1997, J DEV BEHAV PEDIATR, V18, P271
   Borenstein M, 2010, RES SYNTH METHODS, V1, P97, DOI 10.1002/jrsm.12
   Chantiluke K, 2015, PSYCHOL MED, V45, P1195, DOI 10.1017/S0033291714002232
   Chantiluke K, 2015, CEREB CORTEX, V25, P1757, DOI 10.1093/cercor/bht365
   Chen FT, 2020, SPORTS MED, V50, P1451, DOI 10.1007/s40279-020-01292-x
   Craig F, 2016, NEUROPSYCH DIS TREAT, V12, P1191, DOI 10.2147/NDT.S104620
   Cremone-Caira A, 2021, AUTISM, V25, P227, DOI 10.1177/1362361320955107
   Cui X, 2011, NEUROIMAGE, V54, P2808, DOI 10.1016/j.neuroimage.2010.10.069
   Cumpston M, 2019, COCHRANE DB SYST REV, DOI 10.1002/14651858.ED000142
   Czeszumski A, 2022, ENEURO, V9, DOI 10.1523/ENEURO.0268-21.2022
   Diamond A, 2013, ANNU REV PSYCHOL, V64, P135, DOI 10.1146/annurev-psych-113011-143750
   Fukumoto-Motoshita M, 2009, PSYCHIAT CLIN NEUROS, V63, P209, DOI 10.1111/j.1440-1819.2009.01941.x
   Gjevik E, 2011, J AUTISM DEV DISORD, V41, P761, DOI 10.1007/s10803-010-1095-7
   Gossé LK, 2022, EUR ARCH PSY CLIN N, V272, P273, DOI 10.1007/s00406-021-01288-2
   Gu Y, 2018, J NEURAL ENG, V15, DOI 10.1088/1741-2552/aa9ee9
   Gu Y, 2017, SCI REP-UK, V7, DOI 10.1038/s41598-017-00965-4
   Guiney H, 2013, PSYCHON B REV, V20, P73, DOI 10.3758/s13423-012-0345-4
   Han YMY, 2022, SCI REP-UK, V12, DOI 10.1038/s41598-022-05432-3
   Hart H, 2013, JAMA PSYCHIAT, V70, P185, DOI 10.1001/jamapsychiatry.2013.277
   Huang-Pollock CL, 2012, J ABNORM PSYCHOL, V121, P360, DOI 10.1037/a0027205
   Ikeda T., 2018, A Functional Near-Infrared Spectroscopy Study, V60
   Jassim N, 2021, NEUROSCI BIOBEHAV R, V127, P146, DOI 10.1016/j.neubiorev.2021.04.014
   Karalunas SL, 2018, J ABNORM CHILD PSYCH, V46, P1705, DOI 10.1007/s10802-017-0394-2
   Krishnamurthy K, 2020, BRAIN SCI, V10, DOI 10.3390/brainsci10110880
   Larson FV, 2020, FRONT PSYCHIATRY, V11, DOI 10.3389/fpsyt.2020.00712
   Lehto JE, 2003, BRIT J DEV PSYCHOL, V21, P59, DOI 10.1348/026151003321164627
   Leung RC, 2016, CHILD NEUROPSYCHOL, V22, P336, DOI 10.1080/09297049.2015.1005066
   Lloyd-Fox S, 2010, NEUROSCI BIOBEHAV R, V34, P269, DOI 10.1016/j.neubiorev.2009.07.008
   Maenner MJ, 2023, MMWR SURVEILL SUMM, V72, P1, DOI 10.15585/mmwr.ss7202a1
   Mauri M, 2018, J AFFECT DISORDERS, V234, P358, DOI 10.1016/j.jad.2017.11.087
   May KE, 2020, AUTISM RES, V13, P1762, DOI 10.1002/aur.2403
   Miao S, 2017, FRONT NEUROSCI-SWITZ, V11, DOI 10.3389/fnins.2017.00367
   Miyake A, 2000, COGNITIVE PSYCHOL, V41, P49, DOI 10.1006/cogp.1999.0734
   Mostert-Kerckhoffs MAL, 2015, J AUTISM DEV DISORD, V45, P3148, DOI 10.1007/s10803-015-2473-y
   Negoro H, 2010, CHILD PSYCHIAT HUM D, V41, P193, DOI 10.1007/s10578-009-0160-y
   Niendam TA, 2012, COGN AFFECT BEHAV NE, V12, P241, DOI 10.3758/s13415-011-0083-5
   Nugiel T, 2020, NEUROIMAGE-CLIN, V28, DOI 10.1016/j.nicl.2020.102394
   Pellicano E, 2006, DEV PSYCHOPATHOL, V18, P77, DOI 10.1017/S0954579406060056
   Pellicano E, 2007, DEV PSYCHOL, V43, P974, DOI 10.1037/0012-1649.43.4.974
   Pennington BF, 1996, J CHILD PSYCHOL PSYC, V37, P51, DOI 10.1111/j.1469-7610.1996.tb01380.x
   Rabinovici Gil D, 2015, Continuum (Minneap Minn), V21, P646, DOI 10.1212/01.CON.0000466658.05156.54
   Rommelse NNJ, 2011, NEUROSCI BIOBEHAV R, V35, P1363, DOI 10.1016/j.neubiorev.2011.02.015
   Salazar F, 2015, J AUTISM DEV DISORD, V45, P2283, DOI 10.1007/s10803-015-2361-5
   Sangani S, 2015, PROG BRAIN RES, V218, P313, DOI 10.1016/bs.pbr.2014.12.003
   Sinzig Judith, 2008, Child Adolesc Psychiatry Ment Health, V2, P4, DOI 10.1186/1753-2000-2-4
   Stang A, 2010, EUR J EPIDEMIOL, V25, P603, DOI 10.1007/s10654-010-9491-z
   Stern A, 2014, AM J OCCUP THER, V68, P719, DOI 10.5014/ajot.2014.012419
   Stroup DF, 2000, JAMA-J AM MED ASSOC, V283, P2008, DOI 10.1001/jama.283.15.2008
   Tian L, 2023, FRONT NEUROSCI-SWITZ, V17, DOI 10.3389/fnins.2023.1188648
   Tye C, 2014, PSYCHOL MED, V44, P1101, DOI 10.1017/S0033291713001049
   Uratani M, 2019, CHILD ADOL PSYCH MEN, V13, DOI 10.1186/s13034-019-0289-9
   Vaidya CJ, 2020, J CHILD PSYCHOL PSYC, V61, P51, DOI 10.1111/jcpp.13114
   van der Meer JMJ, 2012, J AM ACAD CHILD PSY, V51, P1160, DOI 10.1016/j.jaac.2012.08.024
   Willcutt EG, 2005, BIOL PSYCHIAT, V57, P1336, DOI 10.1016/j.biopsych.2005.02.006
   Wu T, 2023, FRONT NEUROSCI-SWITZ, V17, DOI 10.3389/fnins.2023.1145485
   Xiao T, 2012, PLOS ONE, V7, DOI 10.1371/journal.pone.0046569
   Yeung MCK, 2021, J PSYCHIATR RES, V140, P416, DOI 10.1016/j.jpsychires.2021.06.015
   Zhang Q, 2021, INT REV NEUROBIOL, V158, P421, DOI 10.1016/bs.irn.2020.11.004
   Zhang Z, 2020, J AUTISM DEV DISORD, V50, P4022, DOI 10.1007/s10803-020-04461-z
   Zhu HL, 2015, BIOMED OPT EXPRESS, V6, P690, DOI 10.1364/BOE.6.000690
   Zhu YK, 2023, FRONT NEUROSCI-SWITZ, V17, DOI 10.3389/fnins.2023.1119289
NR 65
TC 0
Z9 0
U1 13
U2 13
PU PERGAMON-ELSEVIER SCIENCE LTD
PI OXFORD
PA THE BOULEVARD, LANGFORD LANE, KIDLINGTON, OXFORD OX5 1GB, ENGLAND
SN 0022-3956
EI 1879-1379
J9 J PSYCHIATR RES
JI J. Psychiatr. Res.
PD APR
PY 2024
VL 172
BP 187
EP 196
DI 10.1016/j.jpsychires.2024.02.012
EA FEB 2024
PG 10
WC Psychiatry
WE Science Citation Index Expanded (SCI-EXPANDED); Social Science Citation Index (SSCI)
SC Psychiatry
GA NV0K0
UT WOS:001203111200001
PM 38401362
DA 2024-05-29
ER

PT J
AU Shi, SS
   Wang, J
   Wang, YP
   Wang, HJ
   Zhang, QR
   Qie, SY
AF Shi, Shanshan
   Wang, Jie
   Wang, Yingpeng
   Wang, Hujun
   Zhang, Qiaorong
   Qie, Shuyan
TI Effects of different types of visual music on the prefrontal
   hemodynamics of children with autism spectrum disorder based on
   functional near-infrared spectroscopy
SO TRANSLATIONAL PEDIATRICS
LA English
DT Article
DE Children; autism spectrum disorder (ASD); visual music; prefrontal
   hemodynamics; functional near-infrared spectroscopy (fNIRS)
ID ATTENTION; EMOTIONS
AB Background: Music therapy has been shown to improve communication in children with autism spectrum disorders (ASD), but little is known about how different types of music and images affect hemodynamic changes in the frontal lobe of the brain in children with ASD. This study aims to use functional near infrared spectroscopy (fNIRS) to explore the effects of different types of visual music on different brain regions of oxyhemoglobin (HbO) in the prefrontal lobe of children with ASD and children with typical development (TD), so as to provide evidence for better application of different types of visual music in the treatment of children with ASD.
   Methods: Seven children with ASD and nine matched children with TD were selected. Changes in HbO in their prefrontal lobes were determined by fNIRS after resting states and 12 different types of visual music tasks.
   Results: (I) Intra-group comparison: the influence of different types of light and music on.HbO in ROI (zone F) of ASD children is different, the activation degree shows that red light & positive music is less than green light & neutral music, red light & positive music is less than blue light & negative music, and there is no difference between green light & neutral music and blue light & negative music. (II) Comparison between groups: Visual musical tasks 1, 2, 3, 4, and 8 positively activated HbO in the prefrontal B and E regions of the brain in children with ASD and negatively activated HbO in TD children. Visual musical tasks 5, 9, 10, and 12 negatively activated HbO in the prefrontal F regions of the brain in children with ASD and positively activated HbO in TD children.
   Conclusions: When the two groups of children received the same visual music task, the changes of HbO in different regions of the prefrontal lobe were different; The effects of different types of visual music on the frontal lobe of the brain in children with ASD are inconsistent.
C1 [Shi, Shanshan; Wang, Jie; Wang, Yingpeng; Wang, Hujun; Zhang, Qiaorong; Qie, Shuyan] Capital Med Univ, Beijing Rehabil Hosp, Rehabil Clin, Beijing, Peoples R China.
C3 Capital Medical University
RP Qie, SY (corresponding author), Capital Med Univ, Beijing Rehabil Hosp, Rehabil Clin, Beijing, Peoples R China.
EM shuyanpb@163.com
RI Lin, Kuan-Yu/JXM-6653-2024; ying, liu/KEI-0478-2024; Yang,
   Mei/JNS-2225-2023; Xi, Yang/KEH-5204-2024; xu, lingzhi/JVZ-8748-2024;
   zhou, chen/KBC-4023-2024
OI , wang hu jun/0000-0003-4446-6657
FU Research Talents Foundation of Beijing Rehabilitation Hospital
   Affiliated to Capital Medical University [2019R-010]
FX This work was supported by the Research Talents Foundation of Beijing
   Rehabilitation Hospital Affiliated to Capital Medical University (No.
   2019R-010).
CR Broder-Fingert S, 2017, JAMA-J AM MED ASSOC, V318, P523, DOI 10.1001/jama.2017.9477
   Crone EA, 2017, TRENDS COGN SCI, V21, P205, DOI 10.1016/j.tics.2017.01.003
   Feldman JI, 2023, J AUTISM DEV DISORD, V53, P4318, DOI 10.1007/s10803-022-05709-6
   Feldman JI, 2018, NEUROSCI BIOBEHAV R, V95, P220, DOI 10.1016/j.neubiorev.2018.09.020
   Frazier TW, 2016, J AM ACAD CHILD PSY, V55, P301, DOI 10.1016/j.jaac.2016.01.011
   Gassner L, 2022, EUR J PUBLIC HEALTH, V32, P27, DOI 10.1093/eurpub/ckab042
   Geretsegger M, 2014, COCHRANE DB SYST REV, DOI 10.1002/14651858.CD004381.pub3
   Hirota T, 2023, JAMA-J AM MED ASSOC, V329, P157, DOI 10.1001/jama.2022.23661
   Hutchins TL, 2016, RES AUTISM SPECT DIS, V26, P99, DOI 10.1016/j.rasd.2016.03.006
   Kruppa JA, 2021, SOC COGN AFFECT NEUR, V16, P103, DOI 10.1093/scan/nsaa092
   Lord C, 2018, LANCET, V392, P508, DOI 10.1016/S0140-6736(18)31129-2
   MacDonald K, 2020, J EXP PSYCHOL GEN, V149, P1078, DOI 10.1037/xge0000702
   Mayer-Benarous H, 2021, FRONT PSYCHIATRY, V12, DOI 10.3389/fpsyt.2021.643234
   Nuske HJ, 2014, J NEURODEV DISORD, V6, DOI 10.1186/1866-1955-6-14
   Rabeyron T, 2020, PSYCHIAT RES, V293, DOI 10.1016/j.psychres.2020.113377
   Ramirez-Melendez R, 2022, BRAIN SCI, V12, DOI 10.3390/brainsci12060704
   Rubio-Fernandez P, 2021, J EXP PSYCHOL GEN, V150, P583, DOI 10.1037/xge0000963
   Sharda M, 2019, LANCET CHILD ADOLESC, V3, P759, DOI 10.1016/S2352-4642(19)30265-2
   Sharma SR, 2018, PHARMACOL THERAPEUT, V190, P91, DOI 10.1016/j.pharmthera.2018.05.007
   Taylor N, 2010, J AUTISM DEV DISORD, V40, P1403, DOI 10.1007/s10803-010-1000-4
   Thompson GA, 2018, AUTISM RES, V11, P732, DOI 10.1002/aur.1930
   Wagener GL, 2021, J AUTISM DEV DISORD, V51, P3256, DOI 10.1007/s10803-020-04781-0
   Wallace MT, 2020, ANNU REV PSYCHOL, V71, P193, DOI 10.1146/annurev-psych-010419-051112
   Westgarth MMP, 2021, SOC COGN AFFECT NEUR, V16, P345, DOI 10.1093/scan/nsab017
   Zheng YE, 2019, NO MUSIC, V16, P245
   Zwanzger P, 2014, NEUROIMAGE, V101, P193, DOI 10.1016/j.neuroimage.2014.07.003
NR 26
TC 0
Z9 0
U1 18
U2 25
PU AME PUBLISHING COMPANY
PI SHATIN
PA FLAT-RM C 16F, KINGS WING PLAZA 1, NO 3 KWAN ST, SHATIN, HONG KONG
   00000, PEOPLES R CHINA
SN 2224-4336
EI 2224-4344
J9 TRANSL PEDIATR
JI Transl. Pediatr.
PD FEB
PY 2023
VL 12
IS 2
BP 162
EP 171
DI 10.21037/tp-22-693
EA FEB 2023
PG 10
WC Pediatrics
WE Science Citation Index Expanded (SCI-EXPANDED)
SC Pediatrics
GA P4TD4
UT WOS:000937186700001
PM 36891372
OA Green Published, gold
DA 2024-05-29
ER

PT J
AU Pecukonis, M
   Perdue, KL
   Wong, JL
   Tager-Flusberg, H
   Nelson, CA
AF Pecukonis, Meredith
   Perdue, Katherine L.
   Wong, Jillian
   Tager-Flusberg, Helen
   Nelson, Charles A.
TI Exploring the relation between brain response to speech at 6-months and
   language outcomes at 24-months in infants at high and low risk for
   autism spectrum disorder: A preliminary functional near-infrared
   spectroscopy study
SO DEVELOPMENTAL COGNITIVE NEUROSCIENCE
LA English
DT Article
DE Autism spectrum disorder; Speech; Language; Infant; fNIRS
ID CHILDREN; REGISTRATION; RECOGNITION; PERCEPTION; SOUNDS; CORTEX; FNIRS
AB Infants at high familial risk for autism spectrum disorder (ASD) are at increased risk for language impairments. Studies have demonstrated that atypical brain response to speech is related to language impairments in this population, but few have examined this relation longitudinally. We used functional near-infrared spectroscopy (fNIRS) to investigate the neural correlates of speech processing in 6-month-old infants at high (HRA) and low risk (LRA) for autism. We also assessed the relation between brain response to speech at 6-months and verbal developmental quotient (VDQ) scores at 24-months. LRA infants exhibited greater brain response to speech in bilateral anterior regions of interest (ROIs) compared to posterior ROIs, while HRA infants exhibited similar brain response across all ROIs. Compared to LRA infants, HRA+ infants who were later diagnosed with ASD had reduced brain response in bilateral anterior ROIs, while HRA- infants who were not later diagnosed with ASD had increased brain response in right posterior ROI. Greater brain response in left anterior ROI predicted VDQ scores for LRA infants only. Findings highlight the importance of studying HRA+ and HRA- infants separately, and implicate a different, more distributed neural system for speech processing in HRA infants that is not related to language functioning.
C1 [Pecukonis, Meredith; Wong, Jillian; Tager-Flusberg, Helen] Boston Univ, Dept Psychol & Brain Sci, Boston, MA 02215 USA.
   [Perdue, Katherine L.; Nelson, Charles A.] Boston Childrens Hosp, Div Dev Med, Boston, MA 02215 USA.
   [Perdue, Katherine L.; Nelson, Charles A.] Harvard Med Sch, Dept Pediat, Boston, MA 02215 USA.
   [Nelson, Charles A.] Harvard Grad Sch Educ, Cambridge, MA 02138 USA.
C3 Boston University; Harvard University; Boston Children's Hospital;
   Harvard University; Harvard Medical School; Harvard University
RP Pecukonis, M (corresponding author), 64 Cummington Mall, Boston, MA 02215 USA.
EM mpecukon@bu.edu
RI ; Perdue, Katherine/D-4306-2013
OI Nelson, Charles/0000-0002-4723-247X; Pecukonis,
   Meredith/0000-0002-3161-7607; Perdue, Katherine/0000-0003-2846-3149
FU National Institutes of Health [R01DC010290]; Simons Foundation [137186];
   National Science Foundation Research Traineeship Program [DGE-1633516]
FX This work was supported by The National Institutes of Health
   [R01DC010290] awarded to Dr. Charles Nelson and Dr. Helen TagerFlusberg;
   The Simons Foundation [137186] awarded to Dr. Charles Nelson; and the
   National Science Foundation Research Traineeship Program [DGE-1633516]
   awarded to Meredith Pecukonis. Funding sources had no involvement in
   study design, collection, analysis, or interpretation of data, writing
   of the report, or in the decision to submit the article for publication.
CR Aasted CM, 2015, NEUROPHOTONICS, V2, DOI 10.1117/1.NPh.2.2.020801
   [Anonymous], 2003, SOCIAL COMMUNICATION
   Behrendt HF, 2018, NEUROPHOTONICS, V5, DOI 10.1117/1.NPh.5.1.015004
   Bishop SL, 2011, AJIDD-AM J INTELLECT, V116, P331, DOI 10.1352/1944-7558-116.5.331
   Blasi A, 2015, CORTEX, V71, P122, DOI 10.1016/j.cortex.2015.06.015
   Braukmann R, 2018, EUR J NEUROSCI, V47, P720, DOI 10.1111/ejn.13751
   Coffey-Corina S., 2008, The Journal of the Acoustical Society of America, V123, DOI DOI 10.1121/1.2935280
   Cooper RJ, 2012, FRONT NEUROSCI-SWITZ, V6, DOI 10.3389/fnins.2012.00147
   Dehaene-Lambertz G, 2010, BRAIN LANG, V114, P53, DOI 10.1016/j.bandl.2009.09.003
   Dehaene-Lambertz G, 2002, SCIENCE, V298, P2013, DOI 10.1126/science.1077066
   Di Lorenzo R, 2019, NEUROIMAGE, V200, P511, DOI 10.1016/j.neuroimage.2019.06.056
   Edwards LA, 2017, J AUTISM DEV DISORD, V47, P3125, DOI 10.1007/s10803-017-3222-1
   Emberson LL, 2017, DEV COGN NEUROS-NETH, V23, P26, DOI 10.1016/j.dcn.2016.11.002
   Estes A, 2015, J NEURODEV DISORD, V7, DOI 10.1186/s11689-015-9117-6
   Eyler LT, 2012, BRAIN, V135, P949, DOI 10.1093/brain/awr364
   Finch KH, 2018, EUR J NEUROSCI, V47, P709, DOI 10.1111/ejn.13721
   Fox SE, 2013, FRONT HUM NEUROSCI, V7, DOI 10.3389/fnhum.2013.00089
   Gervain Judit, 2008, Proc Natl Acad Sci U S A, V105, P14222, DOI 10.1073/pnas.0806530105
   Grossmann T, 2010, NEURON, V65, P852, DOI 10.1016/j.neuron.2010.03.001
   Hertzog C, 2008, STRUCT EQU MODELING, V15, P541, DOI 10.1080/10705510802338983
   Holland SK, 2007, INT J AUDIOL, V46, P533, DOI 10.1080/14992020701448994
   Hudry K, 2014, J AUTISM DEV DISORD, V44, P154, DOI 10.1007/s10803-013-1861-4
   Imada T, 2006, NEUROREPORT, V17, P957, DOI 10.1097/01.wnr.0000223387.51704.89
   Iverson JM, 2007, J AUTISM DEV DISORD, V37, P158, DOI 10.1007/s10803-006-0339-z
   Johnson MH, 2001, NAT REV NEUROSCI, V2, P475, DOI 10.1038/35081509
   Junge C, 2012, DEVELOPMENTAL SCI, V15, P463, DOI 10.1111/j.1467-7687.2012.1144.x
   Keehn B, 2015, AUTISM RES, V8, P187, DOI 10.1002/aur.1438
   Keehn B, 2013, FRONT HUM NEUROSCI, V7, DOI 10.3389/fnhum.2013.00444
   Kooijman V, 2013, FRONT PSYCHOL, V4, DOI 10.3389/fpsyg.2013.00025
   Kuhl PK, 2013, PLOS ONE, V8, DOI 10.1371/journal.pone.0064967
   Kushnerenko E, 2013, FRONT PSYCHOL, V4, DOI 10.3389/fpsyg.2013.00432
   Landa R, 2006, J CHILD PSYCHOL PSYC, V47, P629, DOI 10.1111/j.1469-7610.2006.01531.x
   Lloyd-Fox S, 2018, EUR J NEUROSCI, V47, P736, DOI 10.1111/ejn.13757
   Lloyd-Fox S, 2013, P ROY SOC B-BIOL SCI, V280, DOI 10.1098/rspb.2012.3026
   Lloyd-Fox S, 2010, NEUROSCI BIOBEHAV R, V34, P269, DOI 10.1016/j.neubiorev.2009.07.008
   Lombardo MV, 2015, NEURON, V86, P567, DOI 10.1016/j.neuron.2015.03.023
   Lord C, 2000, J AUTISM DEV DISORD, V30, P205, DOI 10.1023/A:1005592401947
   Messinger DS, 2015, MOL AUTISM, V6, DOI 10.1186/s13229-015-0027-y
   Mullen E.M., 1995, Mullen scales of early learning
   Peña M, 2003, P NATL ACAD SCI USA, V100, P11702, DOI 10.1073/pnas.1934290100
   Quaresima V, 2012, BRAIN LANG, V121, P79, DOI 10.1016/j.bandl.2011.03.009
   Redcay E, 2008, BIOL PSYCHIAT, V64, P589, DOI 10.1016/j.biopsych.2008.05.020
   Righi G, 2014, PLOS ONE, V9, DOI 10.1371/journal.pone.0105176
   Rosselli M., 2014, NEUROSCI J
   Sandbank M, 2017, J SPEECH LANG HEAR R, V60, P3441, DOI 10.1044/2017_JSLHR-S-17-0011
   Seery A, 2014, J NEURODEV DISORD, V6, DOI 10.1186/1866-1955-6-43
   Singh AK, 2005, NEUROIMAGE, V27, P842, DOI 10.1016/j.neuroimage.2005.05.019
   Tager-Flusberg H, 2013, AUTISM RES, V6, P468, DOI 10.1002/aur.1329
   Vanderwert RE, 2014, NEUROIMAGE, V85, P264, DOI 10.1016/j.neuroimage.2013.10.009
   Villringer A, 1997, TRENDS NEUROSCI, V20, P435, DOI 10.1016/S0166-2236(97)01132-6
   Wagner JB, 2011, FRONT PSYCHOL, V2, DOI 10.3389/fpsyg.2011.00168
   Wijeakumar S, 2015, NEUROIMAGE, V106, P86, DOI 10.1016/j.neuroimage.2014.11.022
NR 52
TC 10
Z9 11
U1 5
U2 28
PU ELSEVIER SCI LTD
PI OXFORD
PA THE BOULEVARD, LANGFORD LANE, KIDLINGTON, OXFORD OX5 1GB, OXON, ENGLAND
SN 1878-9293
EI 1878-9307
J9 DEV COGN NEUROS-NETH
JI Dev. Cogn. Neurosci.
PD FEB
PY 2021
VL 47
AR 100897
DI 10.1016/j.dcn.2020.100897
PG 10
WC Psychology, Developmental; Neurosciences
WE Science Citation Index Expanded (SCI-EXPANDED); Social Science Citation Index (SSCI)
SC Psychology; Neurosciences & Neurology
GA US2PV
UT WOS:000697277000021
PM 33338817
OA Green Published, gold
DA 2024-05-29
ER

PT J
AU Sun, WT
   Wu, XY
   Zhang, TZ
   Lin, F
   Sun, HW
   Li, J
AF Sun, Weiting
   Wu, Xiaoyin
   Zhang, Tingzhen
   Lin, Fang
   Sun, Huiwen
   Li, Jun
TI Narrowband Resting-State fNIRS Functional Connectivity in Autism
   Spectrum Disorder
SO FRONTIERS IN HUMAN NEUROSCIENCE
LA English
DT Article
DE functional near-infrared spectroscopy; autism spectrum disorder;
   resting-state functional connectivity; narrow frequency bands;
   discrimination
ID SLOW-5 OSCILLATIONS; CLASSIFICATION; NETWORKS; ENTROPY; CORTEX
AB Hemispheric asymmetry in the power spectrum of low-frequency spontaneous hemodynamic fluctuations has been previously observed in autism spectrum disorder (ASD). This observation may imply a specific narrow-frequency band in which individuals with ASD could show more significant alteration in resting-state functional connectivity (RSFC). To test this assumption, we evaluated narrowband RSFC at several frequencies for functional near-infrared spectroscopy signals recorded from the bilateral temporal lobes on 25 children with ASD and 22 typically developing (TD) children. In several narrow-frequency bands, we observed altered interhemispheric RSFC in ASD. However, in the band of 0.01-0.02 Hz, more mirrored channel pairs (or cortical sites) showed significantly weaker RSFC in the ASD group. Receiver operating characteristic analysis further demonstrated that RSFC in the narrowband of 0.01-0.02 Hz might have better differentiation ability between the ASD and TD groups. This may indicate that the narrowband RSFC could serve as a characteristic for the prediction of ASD.
C1 [Sun, Weiting; Wu, Xiaoyin; Zhang, Tingzhen; Lin, Fang; Sun, Huiwen; Li, Jun] South China Normal Univ, South China Acad Adv Optoelect, Guangzhou, Peoples R China.
   [Li, Jun] South China Normal Univ, Key Lab Behav Econ Sci & Technol, Guangzhou, Peoples R China.
C3 South China Normal University; South China Normal University
RP Li, J (corresponding author), South China Normal Univ, South China Acad Adv Optoelect, Guangzhou, Peoples R China.; Li, J (corresponding author), South China Normal Univ, Key Lab Behav Econ Sci & Technol, Guangzhou, Peoples R China.
EM jun.li@coer-scnu.org
RI wu, xiaoyin/HDN-3079-2022; Sun, WT/JDN-1302-2023
FU National Natural Science Foundation of China (NSFC) [81771876];
   Guangdong Provincial Key Laboratory of Optical Information Materials and
   Technology [2017B030301007]; Guangdong Science and Technology Program
   [2017A010101023]; Special Funds for the Cultivation of Guangdong College
   Students' Scientific and Technological Innovation (Climbing Program
   Special Funds) [pdjh2020b0155]; Science and Technology Program of
   Guangzhou [2019050001]
FX This study was supported by the National Natural Science Foundation of
   China (NSFC) (Grant No. 81771876), Guangdong Provincial Key Laboratory
   of Optical Information Materials and Technology (Grant No.
   2017B030301007), Guangdong Science and Technology Program (Grant No.
   2017A010101023), Special Funds for the Cultivation of Guangdong College
   Students' Scientific and Technological Innovation (Climbing Program
   Special Funds) (No. pdjh2020b0155), and Science and Technology Program
   of Guangzhou (No. 2019050001).
CR [Anonymous], 2000, DIAGN STAT MAN MENT, VFourth, P157
   Arbabshirani MR, 2017, NEUROIMAGE, V145, P137, DOI 10.1016/j.neuroimage.2016.02.079
   Assaf M, 2010, NEUROIMAGE, V53, P247, DOI 10.1016/j.neuroimage.2010.05.067
   BISWAL B, 1995, MAGNET RESON MED, V34, P537, DOI 10.1002/mrm.1910340409
   Cheng HY, 2019, BIOMED OPT EXPRESS, V10, P1383, DOI 10.1364/BOE.10.001383
   Cheng JC, 2017, NEUROIMAGE, V157, P61, DOI 10.1016/j.neuroimage.2017.06.005
   Chuang CC, 2014, BIOMED OPT EXPRESS, V5, P2503, DOI 10.1364/BOE.5.002503
   Dinstein I, 2011, NEURON, V70, P1218, DOI 10.1016/j.neuron.2011.04.018
   Friston K, 2007, STATISTICAL PARAMETRIC MAPPING: THE ANALYSIS OF FUNCTIONAL BRAIN IMAGES, P1
   Goldson Edward, 2016, Adv Pediatr, V63, P333, DOI 10.1016/j.yapd.2016.04.014
   Kita Y, 2011, BRAIN DEV-JPN, V33, P494, DOI 10.1016/j.braindev.2010.11.007
   La C, 2016, NEUROIMAGE-CLIN, V11, P398, DOI 10.1016/j.nicl.2016.03.008
   La C, 2016, BRAIN CONNECT, V6, P482, DOI 10.1089/brain.2015.0375
   La C, 2016, FRONT HUM NEUROSCI, V10, DOI 10.3389/fnhum.2016.00156
   Li J, 2016, BIOMED OPT EXPRESS, V7, P3871, DOI 10.1364/BOE.7.003871
   Li J, 2014, BIOMED OPT EXPRESS, V5, P587, DOI 10.1364/BOE.5.000587
   Lord C, 2006, ARCH GEN PSYCHIAT, V63, P694, DOI 10.1001/archpsyc.63.6.694
   Lu CM, 2010, J NEUROSCI METH, V186, P242, DOI 10.1016/j.jneumeth.2009.11.010
   Luyster R, 2009, J AUTISM DEV DISORD, V39, P1305, DOI 10.1007/s10803-009-0746-z
   Monk CS, 2009, NEUROIMAGE, V47, P764, DOI 10.1016/j.neuroimage.2009.04.069
   Pamplona GSP, 2015, FRONT HUM NEUROSCI, V9, DOI 10.3389/fnhum.2015.00061
   Raven J., 1998, RAVEN MANUAL SECTION, DOI DOI 10.1044/1092-4388(2010/10-0010)
   Sasai S, 2011, NEUROIMAGE, V56, P252, DOI 10.1016/j.neuroimage.2010.12.075
   Smitha KA, 2017, NEURORADIOL J, V30, DOI 10.1177/1971400917697342
   Song M, 2008, NEUROIMAGE, V41, P1168, DOI 10.1016/j.neuroimage.2008.02.036
   van den Heuvel MP, 2010, EUR NEUROPSYCHOPHARM, V20, P519, DOI 10.1016/j.euroneuro.2010.03.008
   van den Heuvel MP, 2009, J NEUROSCI, V29, P7619, DOI 10.1523/JNEUROSCI.1443-09.2009
   Veenstra-VanderWeele J, 2004, ANNU REV GENOM HUM G, V5, P379, DOI 10.1146/annurev.genom.5.061903.180050
   White BR, 2009, NEUROIMAGE, V47, P148, DOI 10.1016/j.neuroimage.2009.03.058
   Xu LY, 2020, BIOMED SIGNAL PROCES, V60, DOI 10.1016/j.bspc.2020.101958
   Xu LY, 2020, CLIN NEUROPHYSIOL, V131, P1365, DOI 10.1016/j.clinph.2019.12.400
   Xu LY, 2020, J NEUROSCI METH, V331, DOI 10.1016/j.jneumeth.2019.108538
   Xu LY, 2019, FRONT NEUROSCI-SWITZ, V13, DOI 10.3389/fnins.2019.01120
   Zhang YJ, 2010, J BIOMED OPT, V15, DOI 10.1117/1.3462973
   Zhu HL, 2014, BIOMED OPT EXPRESS, V5, P1262, DOI 10.1364/BOE.5.001262
NR 35
TC 8
Z9 8
U1 1
U2 18
PU FRONTIERS MEDIA SA
PI LAUSANNE
PA AVENUE DU TRIBUNAL FEDERAL 34, LAUSANNE, CH-1015, SWITZERLAND
SN 1662-5161
J9 FRONT HUM NEUROSCI
JI Front. Hum. Neurosci.
PD JUN 15
PY 2021
VL 15
AR 643410
DI 10.3389/fnhum.2021.643410
PG 9
WC Neurosciences; Psychology
WE Science Citation Index Expanded (SCI-EXPANDED)
SC Neurosciences & Neurology; Psychology
GA TA8AV
UT WOS:000667468100001
PM 34211379
OA gold, Green Published
DA 2024-05-29
ER

PT J
AU Lloyd-Fox, S
   Blasi, A
   Elwell, CE
   Charman, T
   Murphy, D
   Johnson, MH
AF Lloyd-Fox, S.
   Blasi, A.
   Elwell, C. E.
   Charman, T.
   Murphy, D.
   Johnson, M. H.
TI Reduced neural sensitivity to social stimuli in infants at risk for
   autism
SO PROCEEDINGS OF THE ROYAL SOCIETY B-BIOLOGICAL SCIENCES
LA English
DT Article
DE functional near infrared spectroscopy; social; infancy; development;
   autism spectrum disorder; voice processing
ID NEAR-INFRARED SPECTROSCOPY; EYE GAZE; TEMPORAL CORTEX; BRAIN; VOICE;
   FACE; PERCEPTION; SPECIALIZATION; CHILDREN; IMPAIRMENT
AB In the hope of discovering early markers of autism, attention has recently turned to the study of infants at risk owing to being the younger siblings of children with autism. Because the condition is highly heritable, later-born siblings of diagnosed children are at substantially higher risk for developing autism or the broader autism phenotype than the general population. Currently, there are no strong predictors of autism in early infancy and diagnosis is not reliable until around 3 years of age. Because indicators of brain functioning may be sensitive predictors, and atypical social interactions are characteristic of the syndrome, we examined whether temporal lobe specialization for processing visual and auditory social stimuli during infancy differs in infants at risk. In a functional near-infrared spectroscopy study, infants aged 4-6 months at risk for autism showed less selective neural responses to social stimuli (auditory and visual) than low-risk controls. These group differences could not be attributed to overall levels of attention, developmental stage or chronological age. Our results provide the first demonstration of specific differences in localizable brain function within the first 6 months of life in a group of infants at risk for autism. Further, these differences closely resemble known patterns of neural atypicality in children and adults with autism. Future work will determine whether these differences in infant neural responses to social stimuli predict either later autism or the broader autism phenotype frequently seen in unaffected family members.
C1 [Lloyd-Fox, S.; Blasi, A.; Johnson, M. H.] Univ London, Ctr Brain & Cognit Dev, London WC1E 7HX, England.
   [Elwell, C. E.] UCL, Dept Med Phys & Bioengn, London, England.
   [Charman, T.] Kings Coll London, Inst Psychiat, Dept Psychol, London WC2R 2LS, England.
   [Murphy, D.] Kings Coll London, Inst Psychiat, Dept Forens & Neurodev Sci, London WC2R 2LS, England.
C3 University of London; Birkbeck University London; University of London;
   University College London; University of London; King's College London;
   University of London; King's College London
RP Lloyd-Fox, S (corresponding author), Univ London, Ctr Brain & Cognit Dev, Malet St, London WC1E 7HX, England.
EM s.fox@bbk.ac.uk
RI Lloyd-Fox, Sarah/J-5408-2019; Charman, Tony/A-2085-2014; Murphy,
   Declan/JQI-8340-2023; Johnson, Mark/ISV-5042-2023
OI Lloyd-Fox, Sarah/0000-0001-6742-9889; Charman, Tony/0000-0003-1993-6549;
   Murphy, Declan/0000-0002-6664-7451; Johnson, Mark/0000-0003-4229-2585;
   Elwell, Clare/0000-0002-7281-7234
FU BASIS; Simon's Foundation [SFARI201287]; BASIS by Autistica; MRC
   [G0701484, G0400120] Funding Source: UKRI; Autistica [7221] Funding
   Source: researchfish; Medical Research Council [G0701484, G0400120]
   Funding Source: researchfish; National Institute for Health Research
   [RP-PG-0606-1045] Funding Source: researchfish
FX Recruitment, ethical approval (UK National Health Service National
   Research Ethics Service London REC 08/H0718/76 and 06/MRE02/73) and
   informed consent, as well as background data on participating families
   with high-risk infants, were made available for the current study
   through BASIS. Data and research materials supporting the results in the
   article are stored in the BASIS Network Data Repository. BASIS provides
   support for scientific projects and access to published datasets once
   these projects become affiliated with the network (for further details
   see http://www.basisnetwork.org).; We are very grateful for the enormous
   contributions the BASIS families have made towards this study. The UK
   Medical Research Council (G0701484), a grant from The Simon's Foundation
   (no. SFARI201287 to M.H.J.) and the BASIS funding consortium led by
   Autistica (www.basisnetwork.org) supports the research of M.H.J.
CR Adolphs R, 2003, NAT REV NEUROSCI, V4, P165, DOI 10.1038/nrn1056
   Allison T, 2000, TRENDS COGN SCI, V4, P267, DOI 10.1016/S1364-6613(00)01501-1
   [Anonymous], 1993, MENT DIS GLOSS GUID
   Aslin RN, 2005, J BIOMED OPT, V10, DOI 10.1117/1.1854672
   Belin P, 2000, NATURE, V403, P309, DOI 10.1038/35002078
   Belin P, 2008, BEHAV RES METHODS, V40, P531, DOI 10.3758/BRM.40.2.531
   Blasi A, 2011, CURR BIOL, V21, P1220, DOI 10.1016/j.cub.2011.06.009
   Ceponiene R, 2003, P NATL ACAD SCI USA, V100, P5567, DOI 10.1073/pnas.0835631100
   Constantino JN, 2010, AM J PSYCHIAT, V167, P1349, DOI 10.1176/appi.ajp.2010.09101470
   Courchesne E, 2001, NEUROLOGY, V57, P245, DOI 10.1212/WNL.57.2.245
   Courchesne E, 2011, JAMA-J AM MED ASSOC, V306, P2001, DOI 10.1001/jama.2011.1638
   Dawson G, 2005, DEV NEUROPSYCHOL, V27, P403, DOI 10.1207/s15326942dn2703_6
   Di Martino A, 2011, BIOL PSYCHIAT, V69, P847, DOI 10.1016/j.biopsych.2010.10.029
   Dinstein I, 2011, NEURON, V70, P1218, DOI 10.1016/j.neuron.2011.04.018
   Elsabbagh M, 2012, CURR BIOL, V22, P338, DOI 10.1016/j.cub.2011.12.056
   Elsabbagh M, 2010, TRENDS COGN SCI, V14, P81, DOI 10.1016/j.tics.2009.12.005
   Elsabbagh M, 2009, BIOL PSYCHIAT, V65, P31, DOI 10.1016/j.biopsych.2008.09.034
   Everdell NL, 2005, REV SCI INSTRUM, V76, DOI 10.1063/1.2038567
   Eyler LT, 2012, BRAIN, V135, P949, DOI 10.1093/brain/awr364
   Fukui Y, 2003, APPL OPTICS, V42, P2881, DOI 10.1364/AO.42.002881
   Gervain J, 2011, DEV COGN NEUROS-NETH, V1, P22, DOI 10.1016/j.dcn.2010.07.004
   Gervais H, 2004, NAT NEUROSCI, V7, P801, DOI 10.1038/nn1291
   Gottesman II, 2003, AM J PSYCHIAT, V160, P636, DOI 10.1176/appi.ajp.160.4.636
   Grossmann T, 2008, P ROY SOC B-BIOL SCI, V275, P2803, DOI 10.1098/rspb.2008.0986
   Grossmann T, 2010, NEURON, V65, P852, DOI 10.1016/j.neuron.2010.03.001
   Guiraud JA, 2011, NEUROREPORT, V22, P845, DOI 10.1097/WNR.0b013e32834c0bec
   Hazlett HC, 2005, ARCH GEN PSYCHIAT, V62, P1366, DOI 10.1001/archpsyc.62.12.1366
   Hazlett HC, 2011, ARCH GEN PSYCHIAT, V68, P467, DOI 10.1001/archgenpsychiatry.2011.39
   Johnson MH, 2011, DEV COGN NEUROS-NETH, V1, P7, DOI 10.1016/j.dcn.2010.07.003
   Johnson MH, 2005, DEV PSYCHOPATHOL, V17, P599, DOI 10.1017/S0954579405050297
   Johnson MH, 2001, NAT REV NEUROSCI, V2, P475, DOI 10.1038/35081509
   Kaiser MD, 2010, P NATL ACAD SCI USA, V107, P21223, DOI 10.1073/pnas.1010412107
   KLIN A, 1991, J AUTISM DEV DISORD, V21, P29, DOI 10.1007/BF02206995
   Lloyd-Fox S, 2012, SOC NEUROSCI-UK, V7, P317, DOI 10.1080/17470919.2011.614696
   Lloyd-Fox S, 2010, NEUROSCI BIOBEHAV R, V34, P269, DOI 10.1016/j.neubiorev.2009.07.008
   Lloyd-Fox S, 2011, J COGNITIVE NEUROSCI, V23, P2521, DOI 10.1162/jocn.2010.21598
   Lloyd-Fox S, 2009, CHILD DEV, V80, P986, DOI 10.1111/j.1467-8624.2009.01312.x
   Luyster RJ, 2011, BRAIN TOPOGR, V24, P220, DOI 10.1007/s10548-011-0176-z
   Maris E, 2007, J NEUROSCI METH, V164, P177, DOI 10.1016/j.jneumeth.2007.03.024
   McCleery JP, 2009, BIOL PSYCHIAT, V66, P950, DOI 10.1016/j.biopsych.2009.07.031
   Minagawa-Kawai Y, 2011, CEREB CORTEX, V21, P254, DOI 10.1093/cercor/bhq082
   Mullen E.M., 1995, MULLEN SCALES EARLY
   Obrig H, 2003, J CEREBR BLOOD F MET, V23, P1, DOI 10.1097/01.WCB.0000043472.45775.29
   Ozonoff S, 2011, PEDIATRICS, V128, pE488, DOI 10.1542/peds.2010-2825
   Pelphrey KA, 2005, CEREB CORTEX, V15, P1866, DOI 10.1093/cercor/bhi064
   Pelphrey KA, 2005, BRAIN, V128, P1038, DOI 10.1093/brain/awh404
   Pelphrey KA, 2008, DEV PSYCHOPATHOL, V20, P1081, DOI 10.1017/S0954579408000515
   Pelphrey KA, 2011, J CHILD PSYCHOL PSYC, V52, P631, DOI 10.1111/j.1469-7610.2010.02349.x
   Richards JE, 2005, DEVELOPMENTAL SCI, V8, P255, DOI 10.1111/j.1467-7687.2005.00414.x
   Rogers SJ, 2009, AUTISM RES, V2, P125, DOI 10.1002/aur.81
   Rommelse NNJ, 2011, NEUROSCI BIOBEHAV R, V35, P1363, DOI 10.1016/j.neubiorev.2011.02.015
   Rutherford MD, 2002, J AUTISM DEV DISORD, V32, P189, DOI 10.1023/A:1015497629971
   Salamon G., 1990, MAGNETIC RESONANCE I
   Schultz RT, 2005, INT J DEV NEUROSCI, V23, P125, DOI 10.1016/j.ijdevneu.2004.12.012
   Schumann CM, 2010, J NEUROSCI, V30, P4419, DOI 10.1523/JNEUROSCI.5714-09.2010
   Sparks BF, 2002, NEUROLOGY, V59, P184, DOI 10.1212/WNL.59.2.184
   Steinbrink J, 2006, MAGN RESON IMAGING, V24, P495, DOI 10.1016/j.mri.2005.12.034
   Whittingstall K, 2003, BIOMED ENG ONLINE, V2, DOI 10.1186/1475-925X-2-14
   Wolff JJ, 2012, AM J PSYCHIAT, V169, P589, DOI 10.1176/appi.ajp.2011.11091447
   Yirmiya N, 2010, J CHILD PSYCHOL PSYC, V51, P432, DOI 10.1111/j.1469-7610.2010.02214.x
   Zwaigenbaum L, 2007, J AUTISM DEV DISORD, V37, P466, DOI 10.1007/s10803-006-0179-x
NR 61
TC 116
Z9 122
U1 2
U2 67
PU ROYAL SOC
PI LONDON
PA 6-9 CARLTON HOUSE TERRACE, LONDON SW1Y 5AG, ENGLAND
SN 0962-8452
EI 1471-2954
J9 P ROY SOC B-BIOL SCI
JI Proc. R. Soc. B-Biol. Sci.
PD MAY 7
PY 2013
VL 280
IS 1758
AR 20123026
DI 10.1098/rspb.2012.3026
PG 9
WC Biology; Ecology; Evolutionary Biology
WE Science Citation Index Expanded (SCI-EXPANDED); Social Science Citation Index (SSCI)
SC Life Sciences & Biomedicine - Other Topics; Environmental Sciences &
   Ecology; Evolutionary Biology
GA 110AJ
UT WOS:000316413700005
PM 23486434
OA hybrid, Green Accepted, Green Published
DA 2024-05-29
ER

PT J
AU Qiu, LN
   Zhang, X
   Li, J
AF Qiu, Lina
   Zhang, Xiao
   Li, Jun
TI Optical imaging of the prefrontal activity in joint attention experience
SO BIOMEDICAL OPTICS EXPRESS
LA English
DT Article
ID STATE FUNCTIONAL CONNECTIVITY; NEAR-INFRARED SPECTROSCOPY; AUTISM
   SPECTRUM DISORDER; HUMAN BRAIN; EARLY RECOGNITION; VISUAL-ATTENTION;
   NEGATIVE BOLD; RESPONSES; CHILDREN; FMRI
AB Functional near-infrared spectroscopy (fNIRS) was used to measure the prefrontal activity in joint attention experience. 16 healthy adults participated in the experiment in which 42 optical channels were fixed over the anterior prefrontal cortex (aPFC), dorsolateral prefrontal cortex (DLPFC), inferior frontal gyrus (IFG) and a small anterior portion of the superior temporal gyrus (STG). Video stimuli were used to engender joint or non-joint attention experience in observers. Cortical hemodynamic response and functional connectivity were measured and averaged across all subjects for each stimulus condition. Our data showed the activation in joint attention located in the aPFC and DLPFC bilaterally, but dominantly in the left hemisphere. This observation, together with the previous findings on infants and children, provides a clear developmental scenario on the prefrontal activation associated with joint attention process. In the case of non-joint attention condition, only a small region of the right DLPFC was activated. Functional connectivity was observed to be enhanced, but differently in joint and non-joint attention condition. (C) 2015 Optical Society of America
C1 [Qiu, Lina; Zhang, Xiao; Li, Jun] S China Normal Univ, South China Acad Adv Optoelect, Guangzhou 510006, Guangdong, Peoples R China.
C3 South China Normal University
RP Qiu, LN (corresponding author), S China Normal Univ, South China Acad Adv Optoelect, Guangzhou 510006, Guangdong, Peoples R China.
EM jun.li@coer-scnu.org
FU Guangdong (China) Innovative Research Team Program [201001D0104799318]
FX This work was supported by Guangdong (China) Innovative Research Team
   Program (No. 201001D0104799318).
CR BENJAMINI Y, 1995, J R STAT SOC B, V57, P289, DOI 10.1111/j.2517-6161.1995.tb02031.x
   Boas DA, 2014, NEUROIMAGE, V85, P1, DOI 10.1016/j.neuroimage.2013.11.033
   Carpenter M, 1998, MONOGR SOC RES CHILD, V63, pV
   Cole MW, 2014, NEURON, V83, P238, DOI 10.1016/j.neuron.2014.05.014
   Duan L, 2012, NEUROIMAGE, V60, P2008, DOI 10.1016/j.neuroimage.2012.02.014
   Fiser J, 2004, NATURE, V431, P573, DOI 10.1038/nature02907
   Franceschini MA, 2000, OPT EXPRESS, V6, P49, DOI 10.1364/OE.6.000049
   Grossmann T, 2010, BIOL LETTERS, V6, P540, DOI 10.1098/rsbl.2009.1069
   Hoshi Y, 2003, PSYCHOPHYSIOLOGY, V40, P511, DOI 10.1111/1469-8986.00053
   Koessler L, 2009, NEUROIMAGE, V46, P64, DOI 10.1016/j.neuroimage.2009.02.006
   Li J, 2014, BIOMED OPT EXPRESS, V5, P587, DOI 10.1364/BOE.5.000587
   Maggioni E, 2015, NEUROIMAGE, V108, P410, DOI 10.1016/j.neuroimage.2014.12.074
   Materna S, 2008, J COGNITIVE NEUROSCI, V20, P108, DOI 10.1162/jocn.2008.20008
   Mesquita RC, 2010, BIOMED OPT EXPRESS, V1, P324, DOI 10.1364/BOE.1.000324
   Mundy P, 2000, DEV PSYCHOBIOL, V36, P325, DOI 10.1002/(SICI)1098-2302(200005)36:4<325::AID-DEV7>3.0.CO;2-F
   Mundy P, 2007, CURR DIR PSYCHOL SCI, V16, P269, DOI 10.1111/j.1467-8721.2007.00518.x
   Mundy P, 2007, CHILD DEV, V78, P938, DOI 10.1111/j.1467-8624.2007.01042.x
   Mundy P, 2010, NEURAL NETWORKS, V23, P985, DOI 10.1016/j.neunet.2010.08.009
   OSTERLING J, 1994, J AUTISM DEV DISORD, V24, P247, DOI 10.1007/BF02172225
   Osterling JA, 2002, DEV PSYCHOPATHOL, V14, P239, DOI 10.1017/S0954579402002031
   Palomba D, 1997, INT J PSYCHOPHYSIOL, V27, P55, DOI 10.1016/S0167-8760(97)00751-4
   PHILLIPS W, 1992, DEV PSYCHOPATHOL, V4, P375, DOI 10.1017/S0954579400000845
   Ramnani N, 2004, NAT REV NEUROSCI, V5, P184, DOI 10.1038/nrn1343
   SCAIFE M, 1975, NATURE, V253, P265, DOI 10.1038/253265a0
   Schilbach L, 2010, J COGNITIVE NEUROSCI, V22, P2702, DOI 10.1162/jocn.2009.21401
   Shmuel A, 2002, NEURON, V36, P1195, DOI 10.1016/S0896-6273(02)01061-9
   Striano T, 2006, EUR J DEV PSYCHOL, V3, P289, DOI 10.1080/17405620600879779
   Swettenham J, 1998, J CHILD PSYCHOL PSYC, V39, P747, DOI 10.1017/S0021963098002595
   Tomasi D, 2006, HUM BRAIN MAPP, V27, P694, DOI 10.1002/hbm.20211
   Toronov VY, 2007, NEUROIMAGE, V34, P1136, DOI 10.1016/j.neuroimage.2006.08.048
   Williams JHG, 2005, NEUROIMAGE, V25, P133, DOI 10.1016/j.neuroimage.2004.10.047
   Wolf M, 2002, NEUROIMAGE, V16, P704, DOI 10.1006/nimg.2002.1128
   Zhang YJ, 2010, J BIOMED OPT, V15, DOI 10.1117/1.3462973
   Zhu BH, 2013, BEHAV BRAIN RES, V250, P28, DOI 10.1016/j.bbr.2013.04.028
   Zhu BH, 2009, BEHAV BRAIN RES, V202, P32, DOI 10.1016/j.bbr.2009.03.029
   Zhu HL, 2015, BIOMED OPT EXPRESS, V6, P690, DOI 10.1364/BOE.6.000690
NR 36
TC 2
Z9 4
U1 2
U2 21
PU Optica Publishing Group
PI WASHINGTON
PA 2010 MASSACHUSETTS AVE NW, WASHINGTON, DC 20036 USA
SN 2156-7085
J9 BIOMED OPT EXPRESS
JI Biomed. Opt. Express
PD SEP 1
PY 2015
VL 6
IS 9
BP 3437
EP 3448
AR 242812
DI 10.1364/BOE.6.003437
PG 12
WC Biochemical Research Methods; Optics; Radiology, Nuclear Medicine &
   Medical Imaging
WE Science Citation Index Expanded (SCI-EXPANDED)
SC Biochemistry & Molecular Biology; Optics; Radiology, Nuclear Medicine &
   Medical Imaging
GA CQ8VR
UT WOS:000360888400028
PM 26417513
OA Green Published, gold
DA 2024-05-29
ER

PT J
AU Nagashima, M
   Monden, Y
   Dan, I
   Dan, H
   Mizutani, T
   Tsuzuki, D
   Kyutoku, Y
   Gunji, Y
   Hirano, D
   Taniguchi, T
   Shimoizumi, H
   Momoi, MY
   Yamagata, T
   Watanabe, E
AF Nagashima, Masako
   Monden, Yukifumi
   Dan, Ippeita
   Dan, Haruka
   Mizutani, Tsutomu
   Tsuzuki, Daisuke
   Kyutoku, Yasushi
   Gunji, Yuji
   Hirano, Daisuke
   Taniguchi, Takamichi
   Shimoizumi, Hideo
   Momoi, Mariko Y.
   Yamagata, Takanori
   Watanabe, Eiju
TI Neuropharmacological effect of atomoxetine on attention network in
   children with attention deficit hyperactivity disorder during oddball
   paradigms as assessed using functional near-infrared spectroscopy
SO NEUROPHOTONICS
LA English
DT Article
DE serotonin; dorsolateral prefrontal cortex; optical topography;
   ventrolateral prefrontal cortex; target detection; autism spectrum
   disorder
AB The current study aimed to explore the neural substrate for atomoxetine effects on attentional control in school-aged children with attention deficit hyperactivity disorder (ADHD) using functional near-infrared spectroscopy (fNIRS), which can be applied to young children with ADHD more easily than conventional neuroimaging modalities. Using fNIRS, we monitored the oxy-hemoglobin signal changes of 15 ADHD children (6 to 14 years old) performing an oddball task before and 1.5 h after atomoxetine or placebo administration, in a randomized, double-blind, placebo-controlled, crossover design. Fifteen age-, gender-, and intelligence quotient-matched normal controls without atomoxetine administration were also monitored. In the control subjects, the oddball task recruited the right prefrontal and inferior parietal cortices. The right prefrontal and parietal activation was normalized after atomoxetine administration in ADHD children. This was in contrast to our previous study using a similar protocol showing methylphenidate-induced normalization of only the right prefrontal function. fNIRS allows the detection of differential neuropharmacological profiles of both substances in the attentional network: the neuropharmacological effects of atomoxetine to upregulate the noradrenergic system reflected in the right prefrontal and inferior parietal activations and those of methylphenidate to upregulate the dopamine system reflected in the prefrontal cortex activation. (C) The Authors.
C1 [Nagashima, Masako; Monden, Yukifumi; Mizutani, Tsutomu; Gunji, Yuji; Yamagata, Takanori] Jichi Med Univ, Dept Pediat, 3311-1 Yakushiji, Shimotsuke, Tochigi 3290498, Japan.
   [Dan, Ippeita; Dan, Haruka; Watanabe, Eiju] Jichi Med Univ, Dept Neurosurg, Shimotsuke, Tochigi 3290498, Japan.
   [Mizutani, Tsutomu] Jichi Med Univ, Funct Brain Sci Lab, Shimotsuke, Tochigi 3290498, Japan.
   [Dan, Ippeita; Tsuzuki, Daisuke; Kyutoku, Yasushi] Chuo Univ, Appl Cognit Neurosci Lab, Bunkyo Ku, Tokyo 1128551, Japan.
   [Gunji, Yuji; Momoi, Mariko Y.] Int Univ Hlth & Welf, Dept Pediat, Nasushiobara, Tochigi 3292763, Japan.
   [Hirano, Daisuke; Taniguchi, Takamichi; Momoi, Mariko Y.] Int Univ Hlth & Welf, Otawara, Tochigi 3248501, Japan.
   [Shimoizumi, Hideo] Int Univ Hlth & Welf, Rehabil Ctr, Otawara, Tochigi 3248501, Japan.
C3 Jichi Medical University; Jichi Medical University; Jichi Medical
   University; Chuo University; International University of Health &
   Welfare; International University of Health & Welfare; International
   University of Health & Welfare
RP Monden, Y (corresponding author), Jichi Med Univ, Dept Pediat, 3311-1 Yakushiji, Shimotsuke, Tochigi 3290498, Japan.
EM mon4441977319@jichi.ac.jp
FU Grants-in-Aid for Scientific Research [25282243, 24791085] Funding
   Source: KAKEN
CR Adler CM, 2001, SYNAPSE, V42, P266, DOI 10.1002/syn.1112
   Ardekani BA, 2002, COGNITIVE BRAIN RES, V14, P347, DOI 10.1016/S0926-6410(02)00137-4
   Arnsten AFT, 2005, BIOL PSYCHIAT, V57, P1377, DOI 10.1016/j.biopsych.2004.08.019
   Aron AR, 2005, BIOL PSYCHIAT, V57, P1285, DOI 10.1016/j.biopsych.2004.10.026
   BARKLEY RA, 1991, J ABNORM CHILD PSYCH, V19, P149, DOI 10.1007/BF00909976
   Barkley RA, 2002, J ABNORM PSYCHOL, V111, P279, DOI 10.1037//0021-843X.111.2.279
   Barry RJ, 2009, INT J PSYCHOPHYSIOL, V71, P124, DOI 10.1016/j.ijpsycho.2008.09.009
   Bernat E, 2001, CLIN NEUROPHYSIOL, V112, P159, DOI 10.1016/S1388-2457(00)00445-4
   Biederman J, 2006, PSYCHOL MED, V36, P167, DOI 10.1017/S0033291705006410
   Bledowski C, 2004, NEUROIMAGE, V22, P530, DOI 10.1016/j.neuroimage.2003.12.034
   BOLDENWATSON C, 1993, LIFE SCI, V52, P1023, DOI 10.1016/0024-3205(93)90194-8
   Bymaster FP, 2002, NEUROPSYCHOPHARMACOL, V27, P699, DOI 10.1016/S0893-133X(02)00346-9
   Chronis-Tuscano A, 2010, ARCH GEN PSYCHIAT, V67, P1044, DOI 10.1001/archgenpsychiatry.2010.127
   Clark VP, 2000, J NEUROPHYSIOL, V83, P3133, DOI 10.1152/jn.2000.83.5.3133
   Classi Peter, 2012, Child Adolesc Psychiatry Ment Health, V6, P33, DOI 10.1186/1753-2000-6-33
   Coghill D. R., 2013, BIOL PSYCHIAT
   Cope M, 1988, Adv Exp Med Biol, V222, P183
   Corbetta M, 2002, NAT REV NEUROSCI, V3, P201, DOI 10.1038/nrn755
   Cubillo A, 2014, CEREB CORTEX, V24, P174, DOI 10.1093/cercor/bhs296
   Dittmann Ralf W, 2009, Child Adolesc Psychiatry Ment Health, V3, P21, DOI 10.1186/1753-2000-3-21
   Drechsler R, 2005, J CHILD PSYCHOL PSYC, V46, P824, DOI 10.1111/j.1469-7610.2004.00384.x
   Durston S, 2003, BIOL PSYCHIAT, V53, P871, DOI 10.1016/S0006-3223(02)01904-2
   Epstein JN, 2003, J ABNORM CHILD PSYCH, V31, P543, DOI 10.1023/A:1025405216339
   Faraone Stephen V, 2007, J Atten Disord, V11, P74, DOI 10.1177/1087054706292196
   Faraone SV, 2010, EUR CHILD ADOLES PSY, V19, P353, DOI 10.1007/s00787-009-0054-3
   Faraone SV, 1998, BIOL PSYCHIAT, V44, P951, DOI 10.1016/S0006-3223(98)00240-6
   Garavan H, 1999, P NATL ACAD SCI USA, V96, P8301, DOI 10.1073/pnas.96.14.8301
   Gatley SJ, 1996, LIFE SCI, V58, pPL231, DOI 10.1016/0024-3205(96)00052-5
   Güntekin B, 2008, BRAIN RES, V1235, P109, DOI 10.1016/j.brainres.2008.06.028
   Gur RC, 2007, HUM BRAIN MAPP, V28, P263, DOI 10.1002/hbm.20319
   Herrmann MJ, 2005, BEHAV BRAIN RES, V160, P135, DOI 10.1016/j.bbr.2004.11.032
   Herrmann MJ, 2004, J NEUROPSYCH CLIN N, V16, P170, DOI 10.1176/appi.neuropsych.16.2.170
   Hodgkins P, 2012, EUR CHILD ADOLES PSY, V21, P477, DOI 10.1007/s00787-012-0286-5
   Houlihan ME, 1996, PSYCHOPHARMACOLOGY, V123, P231, DOI 10.1007/BF02246577
   Johnston BA, 2014, HUM BRAIN MAPP, V35, P5179, DOI 10.1002/hbm.22542
   Katagiri A, 2010, ADV EXP MED BIOL, V662, P205, DOI 10.1007/978-1-4419-1241-1_29
   Kayser J, 1998, PSYCHOPHYSIOLOGY, V35, P576, DOI 10.1017/S0048577298970214
   Kiehl KA, 2005, NEUROIMAGE, V25, P899, DOI 10.1016/j.neuroimage.2004.12.035
   Kiehl KA, 2001, J PSYCHOPHYSIOL, V15, P221, DOI 10.1027//0269-8803.15.4.221
   Kiehl KA, 2001, PSYCHOPHYSIOLOGY, V38, P133, DOI 10.1111/1469-8986.3810133
   Lahey BB, 2004, J ABNORM PSYCHOL, V113, P358, DOI 10.1037/0021-843x.113.3.358
   Liddle PF, 2001, HUM BRAIN MAPP, V12, P100, DOI 10.1002/1097-0193(200102)12:2<100::AID-HBM1007>3.0.CO;2-6
   Logan J, 2007, NUCL MED BIOL, V34, P667, DOI 10.1016/j.nucmedbio.2007.03.013
   Maki A, 1995, MED PHYS, V22, P1997, DOI 10.1118/1.597496
   Mannuzza S, 1997, J AM ACAD CHILD PSY, V36, P1222, DOI 10.1097/00004583-199709000-00014
   McCarthy G, 1997, J NEUROPHYSIOL, V77, P1630, DOI 10.1152/jn.1997.77.3.1630
   Merikangas KR, 2010, PEDIATRICS, V125, P75, DOI 10.1542/peds.2008-2598
   Monden Y, 2012, NEUROIMAGE-CLIN, V1, P131, DOI 10.1016/j.nicl.2012.10.001
   Monden Y, 2012, CLIN NEUROPHYSIOL, V123, P1147, DOI 10.1016/j.clinph.2011.10.006
   Nagashima M, 2014, NEUROPHOTONICS, V1, DOI 10.1117/1.NPh.1.1.015001
   Nagashima M, 2014, NEUROIMAGE-CLIN, V6, P192, DOI 10.1016/j.nicl.2014.09.001
   Newcorn JH, 2008, AM J PSYCHIAT, V165, P721, DOI 10.1176/appi.ajp.2007.05091676
   Newcorn JH, 2001, J AM ACAD CHILD PSY, V40, P137, DOI 10.1097/00004583-200102000-00008
   Nichols SL, 2004, CHILD PSYCHIAT HUM D, V34, P297
   PALLER KA, 1992, ELECTROEN CLIN NEURO, V84, P269, DOI 10.1016/0168-5597(92)90008-Y
   Park S, 2012, BEHAV BRAIN FUNCT, V8, DOI 10.1186/1744-9081-8-22
   PETRIDES M, 1984, J COMP NEUROL, V228, P105, DOI 10.1002/cne.902280110
   Power TJ, 2003, J PEDIATR PSYCHOL, V28, P147, DOI 10.1093/jpepsy/28.2.147
   Riccio CA, 2002, ARCH CLIN NEUROPSYCH, V17, P235, DOI 10.1016/S0887-6177(01)00111-1
   Riccio CA, 2001, J NEUROPSYCH CLIN N, V13, P326, DOI 10.1176/appi.neuropsych.13.3.326
   Rorden C, 2000, BEHAV NEUROL, V12, P191, DOI 10.1155/2000/421719
   Rubia K, 2003, NEUROIMAGE, V20, P351, DOI 10.1016/S1053-8119(03)00275-1
   Rubia K, 2009, NEUROPHARMACOLOGY, V57, P640, DOI 10.1016/j.neuropharm.2009.08.013
   Rubia K, 2009, J CHILD PSYCHOL PSYC, V50, P669, DOI 10.1111/j.1469-7610.2008.02022.x
   Rushworth MFS, 2005, EXP PSYCHOL, V52, P83, DOI 10.1027/1618-3169.52.2.83
   Saletu B, 2006, CLIN EEG NEUROSCI, V37, P66, DOI 10.1177/155005940603700205
   Sallee FR, 2009, J CHILD ADOL PSYCHOP, V19, P215, DOI 10.1089/cap.2008.0080
   Schecklmann M, 2008, J PSYCHIATR RES, V43, P98, DOI 10.1016/j.jpsychires.2008.02.005
   Schulz KP, 2012, ARCH GEN PSYCHIAT, V69, P952, DOI 10.1001/archgenpsychiatry.2011.2053
   Shafritz KM, 2004, AM J PSYCHIAT, V161, P1990, DOI 10.1176/appi.ajp.161.11.1990
   Shattuck DW, 2008, NEUROIMAGE, V39, P1064, DOI 10.1016/j.neuroimage.2007.09.031
   Singh AK, 2006, NEUROIMAGE, V33, P542, DOI 10.1016/j.neuroimage.2006.06.047
   Singh-Curry V, 2009, NEUROPSYCHOLOGIA, V47, P1434, DOI 10.1016/j.neuropsychologia.2008.11.033
   Stassen HH, 2007, J CLIN PSYCHIAT, V68, P1195, DOI 10.4088/JCP.v68n0805
   Stevens AA, 2000, MAGN RESON IMAGING, V18, P495, DOI 10.1016/S0730-725X(00)00128-4
   Strüber D, 2002, INT J PSYCHOPHYSIOL, V45, P187, DOI 10.1016/S0167-8760(02)00071-5
   Tsuzuki D, 2007, NEUROIMAGE, V34, P1506, DOI 10.1016/j.neuroimage.2006.10.043
   Tsuzuki D, 2014, NEUROIMAGE, V85, P92, DOI 10.1016/j.neuroimage.2013.07.025
   Volkow ND, 2005, J NEUROSCI, V25, P3932, DOI 10.1523/JNEUROSCI.0433-05.2005
   WANG W, 1995, NEUROPHYSIOL CLIN, V25, P3, DOI 10.1016/0987-7053(96)81029-X
   Weissman DH, 2002, NEUROIMAGE, V17, P1266, DOI 10.1006/nimg.2002.1284
   Yerys BE, 2009, HUM BRAIN MAPP, V30, P3426, DOI 10.1002/hbm.20767
NR 82
TC 18
Z9 19
U1 9
U2 26
PU SPIE-SOC PHOTO-OPTICAL INSTRUMENTATION ENGINEERS
PI BELLINGHAM
PA 1000 20TH ST, PO BOX 10, BELLINGHAM, WA 98225 USA
SN 2329-423X
EI 2329-4248
J9 NEUROPHOTONICS
JI Neurophotonics
PD OCT-DEC
PY 2014
VL 1
IS 2
AR 025007
DI 10.1117/1.NPh.1.2.025007
PG 14
WC Neurosciences; Optics
WE Science Citation Index Expanded (SCI-EXPANDED)
SC Neurosciences & Neurology; Optics
GA V45SP
UT WOS:000209836600009
PM 26157979
OA Green Published, hybrid
DA 2024-05-29
ER

PT J
AU Clairmont, C
   Wang, JJ
   Tariq, S
   Sherman, HT
   Zhao, MX
   Kong, XJ
AF Clairmont, Cullen
   Wang, Jiuju
   Tariq, Samia
   Sherman, Hannah Tayla
   Zhao, Mingxuan
   Kong, Xue-Jun
TI The Value of Brain Imaging and Electrophysiological Testing for Early
   Screening of Autism Spectrum Disorder: A Systematic Review
SO FRONTIERS IN NEUROSCIENCE
LA English
DT Review
DE autism spectrum disorder (ASD); early screening; magnetic resonance
   imaging (MRI); electroencephalogram (EEG); functional near-infrared
   spectroscopy (fNIRS)
ID INFANT NEURAL SENSITIVITY; DYNAMIC EYE GAZE; HIGH-RISK; PRIMARY-CARE;
   CHILDREN; FACE; FAMILIAR; NETWORK; AVERAGE; FLUID
AB Given the significance of validating reliable tests for the early detection of autism spectrum disorder (ASD), this systematic review aims to summarize available evidence of neuroimaging and neurophysiological changes in high-risk infants to improve ASD early diagnosis. We included peer-reviewed, primary research in English published before May 21, 2021, involving the use of magnetic resonance imaging (MRI), electroencephalogram (EEG), or functional near-infrared spectroscopy (fNIRS) in children with high risk for ASD under 24 months of age. The main exclusion criteria includes diagnosis of a genetic disorder and gestation age of less the 36 weeks. Online research was performed on PubMed, Web of Science, PsycINFO, and CINAHL. Article selection was conducted by two reviewers to minimize bias. This research was funded by Massachusetts General Hospital Sundry funding. IRB approval was not submitted as it was deemed unnecessary. We included 75 primary research articles. Studies showed that high-risk infants had divergent developmental trajectories for fractional anisotropy and regional brain volumes, increased CSF volume, and global connectivity abnormalities on MRI, decreased sensitivity for familiar faces, atypical lateralization during facial and auditory processing, and different spectral powers across multiple band frequencies on EEG, and distinct developmental trajectories in functional connectivity and regional oxyhemoglobin concentrations in fNIRS. These findings in infants were found to be correlated with the core ASD symptoms and diagnosis at toddler age. Despite the lack of quantitative analysis of the research database, neuroimaging and electrophysiological biomarkers have promising value for the screening of ASD as early as infancy with high accuracy, which warrants further investigation.
C1 [Clairmont, Cullen; Wang, Jiuju; Tariq, Samia; Sherman, Hannah Tayla; Kong, Xue-Jun] Massachusetts Gen Hosp, Athinoula A Martinos Ctr, Synapse Lab, Boston, MA 02114 USA.
   [Wang, Jiuju] Peking Univ, Natl Clin Res Ctr Mental Disorders, NHC Key Lab Mental Hlth, Hosp 6, Beijing, Peoples R China.
   [Zhao, Mingxuan] Bentley Univ, Dept Business Analyt, Waltham, MA 02452 USA.
   [Kong, Xue-Jun] Beth Israel Deaconess Med Ctr, Dept Psychiat, Boston, MA 02215 USA.
C3 Harvard University; Massachusetts General Hospital; Peking University;
   Bentley University; Harvard University; Beth Israel Deaconess Medical
   Center
RP Kong, XJ (corresponding author), Massachusetts Gen Hosp, Athinoula A Martinos Ctr, Synapse Lab, Boston, MA 02114 USA.; Kong, XJ (corresponding author), Beth Israel Deaconess Med Ctr, Dept Psychiat, Boston, MA 02215 USA.
EM xkong1@mgh.harvard.edu
RI Zhong, Tianyu/HCG-8326-2022
OI Zhong, Tianyu/0000-0003-1934-0032; Clairmont, Cullen/0000-0002-9672-2205
FU Massachusetts General Hospital [230361, 233263]
FX This research was funded by Massachusetts General Hospital, grant
   numbers #230361 and #233263.
CR Abbas H, 2020, SCI REP-UK, V10, DOI 10.1038/s41598-020-61213-w
   Abou-Abbas L, 2021, BRAIN SCI, V11, DOI 10.3390/brainsci11040409
   Achenie LEK, 2019, J DEV BEHAV PEDIATR, V40, P369, DOI 10.1097/DBP.0000000000000668
   Arslan M, 2020, DEV COGN NEUROS-NETH, V41, DOI 10.1016/j.dcn.2019.100739
   Bell MA, 2012, J COGN DEV, V13, P281, DOI 10.1080/15248372.2012.691143
   Bhat AN, 2019, INFANT BEHAV DEV, V57, DOI 10.1016/j.infbeh.2019.101337
   Blasi A, 2015, CORTEX, V71, P122, DOI 10.1016/j.cortex.2015.06.015
   Bosl W, 2011, BMC MED, V9, DOI 10.1186/1741-7015-9-18
   Bosl WJ, 2018, SCI REP-UK, V8, DOI 10.1038/s41598-018-24318-x
   Braukmann R, 2018, EUR J NEUROSCI, V47, P720, DOI 10.1111/ejn.13751
   Brito NH, 2019, DEV PSYCHOBIOL, V61, P1110, DOI 10.1002/dev.21870
   Cárdenas-de-la-Parra A, 2021, NEUROIMAGE-CLIN, V29, DOI 10.1016/j.nicl.2020.102551
   Carr T., 2013, ENCY AUTISM SPECTRUM
   Damiano-Goodwin CR, 2018, DEV COGN NEUROS-NETH, V29, P41, DOI 10.1016/j.dcn.2017.08.005
   Darki F, 2021, CEREB CORTEX, V31, P4068, DOI 10.1093/cercor/bhab069
   Denisova K, 2019, NEUROIMAGE, V185, P624, DOI 10.1016/j.neuroimage.2018.07.023
   Desideri L, 2021, CHILDREN-BASEL, V8, DOI 10.3390/children8020093
   Di Domenico S.I., 2019, Neuroergonomics, P169, DOI DOI 10.1016/C2016-0-02196-4
   Dickinson A, 2021, BIOL PSYCHIAT-COGN N, V6, P59, DOI 10.1016/j.bpsc.2020.06.003
   Edwards LA, 2017, J AUTISM DEV DISORD, V47, P3125, DOI 10.1007/s10803-017-3222-1
   Elison JT, 2013, AM J PSYCHIAT, V170, P899, DOI 10.1176/appi.ajp.2012.12091150
   Elsabbagh M, 2015, J AUTISM DEV DISORD, V45, P283, DOI 10.1007/s10803-014-2192-9
   Elsabbagh M, 2012, CURR BIOL, V22, P338, DOI 10.1016/j.cub.2011.12.056
   Elsabbagh M, 2009, BIOL PSYCHIAT, V65, P31, DOI 10.1016/j.biopsych.2008.09.034
   Emerson RW, 2017, SCI TRANSL MED, V9, DOI 10.1126/scitranslmed.aag2882
   Finch KH, 2017, J NEURODEV DISORD, V9, DOI 10.1186/s11689-017-9185-x
   Fox SE, 2013, FRONT HUM NEUROSCI, V7, DOI 10.3389/fnhum.2013.00089
   Frye RE, 2019, ANN TRANSL MED, V7, DOI 10.21037/atm.2019.11.53
   Gabard-Durnam L, 2015, J AUTISM DEV DISORD, V45, P473, DOI 10.1007/s10803-013-1926-4
   Gabard-Durnam LJ, 2019, NAT COMMUN, V10, DOI 10.1038/s41467-019-12202-9
   Guy MW, 2018, DEV COGN NEUROS-NETH, V29, P61, DOI 10.1016/j.dcn.2017.03.002
   Haartsen R, 2019, TRANSL PSYCHIAT, V9, DOI 10.1038/s41398-019-0380-2
   Hazlett HC, 2017, NATURE, V542, P348, DOI 10.1038/nature21369
   Hazlett HC, 2012, AM J PSYCHIAT, V169, P601, DOI 10.1176/appi.ajp.2012.11091425
   Hazlett HC, 2011, ARCH GEN PSYCHIAT, V68, P467, DOI 10.1001/archgenpsychiatry.2011.39
   Huberty S, 2021, AUTISM RES, V14, P1390, DOI 10.1002/aur.2518
   Jin Y, 2015, HUM BRAIN MAPP, V36, P4880, DOI 10.1002/hbm.22957
   Jones EJH, 2020, SCI REP-UK, V10, DOI 10.1038/s41598-020-67687-y
   Jones EJH, 2018, DEV COGN NEUROS-NETH, V29, P11, DOI 10.1016/j.dcn.2017.04.001
   Jones EJH, 2016, J NEURODEV DISORD, V8, DOI 10.1186/s11689-016-9139-8
   Keehn B, 2015, AUTISM RES, V8, P187, DOI 10.1002/aur.1438
   Keehn B, 2013, FRONT HUM NEUROSCI, V7, DOI 10.3389/fnhum.2013.00444
   Key AP, 2015, J AUTISM DEV DISORD, V45, P4051, DOI 10.1007/s10803-014-2191-x
   Key APF, 2012, AUTISM RES, V5, P253, DOI 10.1002/aur.1231
   Key APF, 2012, DEV COGN NEUROS-NETH, V2, P244, DOI 10.1016/j.dcn.2011.12.003
   Kolesnik A, 2019, TRANSL PSYCHIAT, V9, DOI 10.1038/s41398-019-0393-x
   LeBlanc JJ, 2011, NEURAL PLAST, V2011, DOI 10.1155/2011/921680
   Leno VC, 2021, DEV COGN NEUROS-NETH, V48, DOI 10.1016/j.dcn.2021.100938
   Levin AR, 2017, J NEURODEV DISORD, V9, DOI 10.1186/s11689-017-9214-9
   Levy SE, 2020, PEDIATRICS, V145, pS47, DOI 10.1542/peds.2019-1895H
   Lewis JD, 2014, TRANSL PSYCHIAT, V4, DOI 10.1038/tp.2014.24
   Lewis JD, 2017, BIOL PSYCHIAT, V82, P176, DOI 10.1016/j.biopsych.2017.03.006
   Li Guannan, 2019, Graph Learn Med Imaging (2019), V11849, P164, DOI 10.1007/978-3-030-35817-4_20
   Liu J, 2021, DEVELOPMENTAL SCI, V24, DOI 10.1111/desc.13078
   Liu J, 2020, DEV COGN NEUROS-NETH, V45, DOI 10.1016/j.dcn.2020.100814
   Liu J, 2019, DEVELOPMENTAL SCI, V22, DOI 10.1111/desc.12768
   Lloyd-Fox S, 2018, EUR J NEUROSCI, V47, P736, DOI 10.1111/ejn.13757
   Lloyd-Fox S, 2013, P ROY SOC B-BIOL SCI, V280, DOI 10.1098/rspb.2012.3026
   Luyster RJ, 2014, DEV COGN NEUROS-NETH, V8, P131, DOI 10.1016/j.dcn.2013.09.006
   Luyster RJ, 2011, BRAIN TOPOGR, V24, P220, DOI 10.1007/s10548-011-0176-z
   MacDuffie KE, 2020, AM J PSYCHIAT, V177, P518, DOI 10.1176/appi.ajp.2019.19060666
   Maenner MJ, 2020, MMWR SURVEILL SUMM, V69, P1, DOI 10.15585/mmwr.ss6904a1
   Mandell DS, 2010, PSYCHIAT SERV, V61, P822, DOI 10.1176/ps.2010.61.8.822
   Marin A, 2020, DEV PSYCHOBIOL, V62, P858, DOI 10.1002/dev.21971
   McCleery JP, 2009, BIOL PSYCHIAT, V66, P950, DOI 10.1016/j.biopsych.2009.07.031
   McKinnon CJ, 2019, BIOL PSYCHIAT-COGN N, V4, P50, DOI 10.1016/j.bpsc.2018.09.008
   Nair A, 2021, CEREB CORTEX, V31, P4191, DOI 10.1093/cercor/bhab078
   Nyström P, 2021, J AUTISM DEV DISORD, V51, P364, DOI 10.1007/s10803-020-04523-2
   Orekhova EV, 2014, J NEURODEV DISORD, V6, DOI 10.1186/1866-1955-6-40
   Page J, 2020, BRAIN BEHAV, V10, DOI 10.1002/brb3.1557
   Pecukonis M, 2021, DEV COGN NEUROS-NETH, V47, DOI 10.1016/j.dcn.2020.100897
   Petrocchi S, 2020, BRAIN SCI, V10, DOI 10.3390/brainsci10030180
   Piccardi ES, 2021, J NEURODEV DISORD, V13, DOI 10.1186/s11689-020-09334-1
   Pote I, 2019, AUTISM RES, V12, P614, DOI 10.1002/aur.2083
   Righi G, 2014, PLOS ONE, V9, DOI 10.1371/journal.pone.0105176
   Riva V, 2019, BRAIN SCI, V9, DOI 10.3390/brainsci9120342
   Riva V, 2018, SCI REP-UK, V8, DOI 10.1038/s41598-017-19009-y
   Sanchack KE, 2016, AM FAM PHYSICIAN, V94, P972
   Seery AM, 2013, DEV COGN NEUROS-NETH, V5, P10, DOI 10.1016/j.dcn.2012.11.007
   Shen MD, 2017, BIOL PSYCHIAT, V82, P186, DOI 10.1016/j.biopsych.2017.02.1095
   Shen MD, 2013, BRAIN, V136, P2825, DOI 10.1093/brain/awt166
   Shephard E, 2020, CORTEX, V127, P162, DOI 10.1016/j.cortex.2020.02.008
   Solso S, 2016, BIOL PSYCHIAT, V79, P676, DOI 10.1016/j.biopsych.2015.06.029
   Stahl D, 2012, DEV NEUROPSYCHOL, V37, P274, DOI 10.1080/87565641.2011.650808
   Swanson MR, 2017, BIOL PSYCHIAT-COGN N, V2, P664, DOI 10.1016/j.bpsc.2017.07.007
   Tariq Q, 2018, PLOS MED, V15, DOI 10.1371/journal.pmed.1002705
   Thabtah F, 2019, INT J ENV RES PUB HE, V16, DOI 10.3390/ijerph16183502
   Tierney AL, 2012, PLOS ONE, V7, DOI 10.1371/journal.pone.0039127
   Towle Patricia O, 2016, Autism Res Treat, V2016, P4624829, DOI 10.1155/2016/4624829
   Tran XA, 2021, EUR J NEUROSCI, V53, P1621, DOI 10.1111/ejn.15005
   Wilkinson CL, 2020, NEUROBIOL LANG, V1, P33, DOI 10.1162/nol_a_00002
   Wilkinson CL, 2019, AUTISM RES, V12, P1211, DOI 10.1002/aur.2131
   Wolff JJ, 2017, MOL AUTISM, V8, DOI 10.1186/s13229-017-0126-z
   Wolff JJ, 2015, BRAIN, V138, P2046, DOI 10.1093/brain/awv118
   Wolff JJ, 2012, AM J PSYCHIAT, V169, P589, DOI 10.1176/appi.ajp.2011.11091447
   Zhang F, 2019, INT J PSYCHOPHYSIOL, V137, P41, DOI 10.1016/j.ijpsycho.2019.01.003
NR 96
TC 7
Z9 8
U1 8
U2 41
PU FRONTIERS MEDIA SA
PI LAUSANNE
PA AVENUE DU TRIBUNAL FEDERAL 34, LAUSANNE, CH-1015, SWITZERLAND
EI 1662-453X
J9 FRONT NEUROSCI-SWITZ
JI Front. Neurosci.
PD FEB 3
PY 2022
VL 15
AR 812946
DI 10.3389/fnins.2021.812946
PG 20
WC Neurosciences
WE Science Citation Index Expanded (SCI-EXPANDED)
SC Neurosciences & Neurology
GA ZH3NF
UT WOS:000760848400001
PM 35185452
OA gold, Green Published
DA 2024-05-29
ER

PT J
AU Bhat, AN
   McDonald, NM
   Eilbott, JE
   Pelphrey, KA
AF Bhat, A. N.
   McDonald, N. M.
   Eilbott, J. E.
   Pelphrey, K. A.
TI Exploring cortical activation and connectivity in infants with and
   without familial risk for autism during naturalistic social
   interactions: A preliminary study
SO INFANT BEHAVIOR & DEVELOPMENT
LA English
DT Article
DE Infants; Autism spectrum disorder; Social interaction; fNIRS; Cortical
   activation; Functional connectivity
ID NEAR-INFRARED SPECTROSCOPY; SPECTRUM DISORDER; WHITE-MATTER; EARLY
   IDENTIFICATION; CHILDREN; BRAIN; INTERVENTION; SIBLINGS; COMMUNICATION;
   EXPLORATION
AB Behavioral signs of Autism Spectrum Disorder (ASD) are typically observable by the second year of life and a reliable diagnosis of ASD is possible by 2 to 3 years of age. Studying infants with familial risk for ASD allows for the investigation of early signs of ASD risk within the first year. Brain abnormalities such as hyper-connectivity within the first year may precede the overt signs of ASD that emerge later in life. In this preliminary study, we use functional near-infrared spectroscopy (fNIRS), an infant-friendly neuroimaging tool that is relatively robust against motion artifacts, to examine functional activation and connectivity during naturalistic social interactions in 9 high-risk (HR; older sibling with ASD) and 6 low-risk (LR; no family history of ASD) infants from 6 to 9 months of age. We obtained two 30-second baseline periods and a 5-minute social interaction period. HR infants showed reduced right and left-hemispheric activation compared to LR infants based on oxy (HbO(2)) and deoxy (HHb) signal trends. HR infants also had greater functional connectivity than LR infants during the pre- and post-social periods and showed a drop in connectivity during the social period. Our findings are consistent with previous work suggesting early differences in cortical activation associated with familial risk for ASD, and highlight the promise of fNIRS in evaluating potential markers of ASD risk during naturalistic social contexts.
C1 [Bhat, A. N.] Univ Delaware, Dept Phys Therapy, 540 S Coll Ave, Newark, DE USA.
   [Bhat, A. N.] Univ Delaware, Dept Psychol & Brain Sci, 320 McKinly Lab, Newark, DE USA.
   [Bhat, A. N.] Univ Delaware, Biomech & Movement Sci Program, 540 S Coll Ave, Newark, DE USA.
   [McDonald, N. M.] Univ Calif Los Angeles, Dept Psychiat & Biobehav Sci, Semel Inst Neurosci & Human Behav, 760 Westwood Plaza, Los Angeles, CA 90024 USA.
   [Eilbott, J. E.] Yale Univ, Yale Child Study Ctr, New Haven, CT USA.
   [Pelphrey, K. A.] Univ Virginia, Dept Neurol, Charlottesville, VA USA.
C3 University of Delaware; University of Delaware; University of Delaware;
   University of California System; University of California Los Angeles;
   Yale University; University of Virginia
RP Bhat, AN (corresponding author), Univ Delaware, 540 S Coll Ave, Newark, DE 19713 USA.
EM abhat@udel.edu
RI Bhat, Anjana/AAX-8869-2021
OI Bhat, Anjana/0000-0002-0771-0967
FU Autism Speaks [R1115]; Institutional Development Award (IDeA) from the
   National Institute of General Medical Sciences of the National
   Institutes of Health [U54-GM104941]; Dana foundation's clinical
   neuroscience award; NIH S10 grant [15100D021534-01]; National Institute
   for Mental Health [F32MH108283-03]
FX This research was conducted at the Yale Child Study Center. We thank
   Cara Keifer, Courtney Paisley, and Hannah Friedman who helped with
   participant scheduling and data collection, as well as the families who
   volunteered their time to participate in the study. This research was
   supported by Autism Speaks (R1115). A. Bhat's work in this project was
   supported by the following awards: a) Institutional Development Award
   (IDeA) from the National Institute of General Medical Sciences of the
   National Institutes of Health under grant number U54-GM104941 (Site PI:
   Binder-Macleod) for a CTR-Pilot (Project PI), CTR-SHORE (Project PI),
   and CTROrBITS (Co-D, b) Dana foundation's clinical neuroscience award as
   well as an NIH S10 grant (15100D021534-01, PI: Anjana Bhat). N.
   McDonald's work on this project was supported by a National Institute
   for Mental Health fellowship (F32MH108283-03).
CR American Psychiatric Association D. S. M. T. F. & American Psychiatric Association, 2013, Diagnostic and statistical manual of mental disorders: DSM-5, V5
   Bauman ML, 2005, INT J DEV NEUROSCI, V23, P183, DOI 10.1016/j.ijdevneu.2004.09.006
   Bhat AN, 2012, INFANT BEHAV DEV, V35, P838, DOI 10.1016/j.infbeh.2012.07.019
   Bhat AN, 2010, J CHILD PSYCHOL PSYC, V51, P989, DOI 10.1111/j.1469-7610.2010.02262.x
   Bhat AN, 2011, PHYS THER, V91, P1116, DOI 10.2522/ptj.20100294
   Blasi A, 2015, CORTEX, V71, P122, DOI 10.1016/j.cortex.2015.06.015
   Bradshaw J, 2015, J AUTISM DEV DISORD, V45, P778, DOI 10.1007/s10803-014-2235-2
   Cauda F, 2014, HUM BRAIN MAPP, V35, P2073, DOI 10.1002/hbm.22313
   Christensen Deborah L, 2018, MMWR Surveill Summ, V65, P1, DOI [10.15585/mmwr.ss6503a1, 10.15585/mmwr.ss6513a1]
   Cossette L, 1996, SEX ROLES, V35, P693, DOI 10.1007/BF01544087
   Courchesne E, 2011, BRAIN RES, V1380, P138, DOI 10.1016/j.brainres.2010.09.101
   Elison JT, 2013, AM J PSYCHIAT, V170, P899, DOI 10.1176/appi.ajp.2012.12091150
   Elsabbagh M, 2016, BIOL PSYCHIAT, V80, P94, DOI 10.1016/j.biopsych.2016.02.019
   Emberson LL, 2017, DEV COGN NEUROS-NETH, V23, P26, DOI 10.1016/j.dcn.2016.11.002
   Eyler LT, 2012, BRAIN, V135, P949, DOI 10.1093/brain/awr364
   Feldman R, 2015, DEV PSYCHOPATHOL, V27, P1007, DOI 10.1017/S0954579415000656
   Forbes EE, 2004, INFANCY, V5, P61, DOI 10.1207/s15327078in0501_3
   Fox SE, 2013, FRONT HUM NEUROSCI, V7, DOI 10.3389/fnhum.2013.00089
   Gervain J, 2011, DEV COGN NEUROS-NETH, V1, P22, DOI 10.1016/j.dcn.2010.07.004
   Gilissen C, 2014, NATURE, V511, P344, DOI [10.3389/fnhum.2013.00444, 10.1038/nature13394]
   Green J, 2017, J CHILD PSYCHOL PSYC, V58, P1330, DOI 10.1111/jcpp.12728
   Green J, 2015, LANCET PSYCHIAT, V2, P133, DOI 10.1016/S2215-0366(14)00091-1
   Hazlett HC, 2011, ARCH GEN PSYCHIAT, V68, P467, DOI 10.1001/archgenpsychiatry.2011.39
   Herringshaw AJ, 2016, AUTISM RES, V9, P1046, DOI 10.1002/aur.1599
   Hu XS, 2015, J BIOMED OPT, V20, DOI 10.1117/1.JBO.20.12.126003
   Huppert TJ, 2009, APPL OPTICS, V48, pD280, DOI 10.1364/AO.48.00D280
   Jones EJH, 2015, DEV PSYCHOBIOL, V57, P842, DOI 10.1002/dev.21336
   Jurcak V, 2007, NEUROIMAGE, V34, P1600, DOI 10.1016/j.neuroimage.2006.09.024
   Kaur M, 2015, FRONT PSYCHOL, V6, DOI 10.3389/fpsyg.2015.00798
   Klem G H, 1999, Electroencephalogr Clin Neurophysiol Suppl, V52, P3
   Lloyd-Fox S, 2017, DEV COGN NEUROS-NETH, V25, P92, DOI 10.1016/j.dcn.2016.11.005
   Lloyd-Fox S, 2013, P ROY SOC B-BIOL SCI, V280, DOI 10.1098/rspb.2012.3026
   Lloyd-Fox S, 2010, NEUROSCI BIOBEHAV R, V34, P269, DOI 10.1016/j.neubiorev.2009.07.008
   Lloyd-Fox S, 2014, NEUROPHOTONICS, V1, DOI 10.1117/1.NPh.1.2.025006
   Lloyd-Fox S, 2011, J COGNITIVE NEUROSCI, V23, P2521, DOI 10.1162/jocn.2010.21598
   McDonald NM, 2019, DEV COGN NEUROS-NETH, V36, DOI 10.1016/j.dcn.2019.100638
   Molavi B, 2012, PHYSIOL MEAS, V33, P259, DOI 10.1088/0967-3334/33/2/259
   Nickel LR, 2013, INFANCY, V18, P639, DOI 10.1111/infa.12025
   Ozonoff S, 1996, BRAIN LANG, V52, P411, DOI 10.1006/brln.1996.0022
   Ozonoff S, 2008, AUTISM, V12, P457, DOI 10.1177/1362361308096402
   Ozonoff S, 2014, J AM ACAD CHILD PSY, V53, P398, DOI 10.1016/j.jaac.2013.12.020
   Ozonoff S, 2011, PEDIATRICS, V128, pE488, DOI 10.1542/peds.2010-2825
   Richter J, 2015, PSYCHIAT RES-NEUROIM, V234, P15, DOI 10.1016/j.pscychresns.2015.06.011
   Rozga A, 2011, J AUTISM DEV DISORD, V41, P287, DOI 10.1007/s10803-010-1051-6
   Sacrey LAR, 2015, J CHILD NEUROL, V30, P1921, DOI 10.1177/0883073815601500
   Sato H, 2005, J BIOMED OPT, V10, DOI 10.1117/1.1960907
   Sato H, 2006, NEUROIMAGE, V33, P580, DOI 10.1016/j.neuroimage.2006.06.028
   Srinivasan SM, 2016, INFANT BEHAV DEV, V42, P128, DOI 10.1016/j.infbeh.2015.12.003
   Subbaraju V, 2017, MED IMAGE ANAL, V35, P375, DOI 10.1016/j.media.2016.08.003
   Sutoko S, 2016, NEUROPHOTONICS, V3, DOI 10.1117/1.NPh.3.1.010801
   Uddin LQ, 2010, FRONT SYST NEUROSCI, V4, DOI 10.3389/fnsys.2010.00021
   Urakawa S, 2015, BRAIN TOPOGR, V28, P691, DOI 10.1007/s10548-014-0414-2
   Van Etten HM, 2017, J AUTISM DEV DISORD, V47, P3431, DOI 10.1007/s10803-017-3227-9
   Wolff JJ, 2015, BRAIN, V138, P2046, DOI 10.1093/brain/awv118
   Wolff JJ, 2012, AM J PSYCHIAT, V169, P589, DOI 10.1176/appi.ajp.2011.11091447
   Yirmiya N, 2006, J CHILD PSYCHOL PSYC, V47, P511, DOI 10.1111/j.1469-7610.2005.01528.x
   Zhu HL, 2015, BIOMED OPT EXPRESS, V6, P690, DOI 10.1364/BOE.6.000690
   Zwaigenbaum L, 2015, PEDIATRICS, V136, pS1, DOI 10.1542/peds.2014-3667B
   Zwaigenbaum L, 2013, BEHAV BRAIN RES, V251, P133, DOI 10.1016/j.bbr.2013.04.004
NR 59
TC 19
Z9 22
U1 4
U2 26
PU ELSEVIER SCIENCE INC
PI NEW YORK
PA STE 800, 230 PARK AVE, NEW YORK, NY 10169 USA
SN 0163-6383
EI 1879-0453
J9 INFANT BEHAV DEV
JI Infant Behav. Dev.
PD NOV
PY 2019
VL 57
AR 101337
DI 10.1016/j.infbeh.2019.101337
PG 15
WC Psychology, Developmental
WE Social Science Citation Index (SSCI)
SC Psychology
GA JS5VS
UT WOS:000500374700039
PM 31450025
OA Green Accepted
DA 2024-05-29
ER

PT J
AU Su, WC
   Culotta, M
   Mueller, J
   Tsuzuki, D
   Bhat, AN
AF Su, Wan-Chun
   Culotta, McKenzie
   Mueller, Jessica
   Tsuzuki, Daisuke
   Bhat, Anjana N.
TI Autism-Related Differences in Cortical Activation When Observing,
   Producing, and Imitating Communicative Gestures: An fNIRS Study
SO BRAIN SCIENCES
LA English
DT Article
DE autism spectrum disorder; functional near-infrared spectroscopy;
   communicative gesture; gesture production; gesture processing; imitation
ID SUPERIOR TEMPORAL SULCUS; SPECTRUM DISORDERS; FRONTAL-CORTEX; MOTOR;
   CHILDREN; PERFORMANCE; CONNECTIVITY; COORDINATION; ADOLESCENTS;
   MECHANISMS
AB Children with autism spectrum disorder (ASD) have difficulties in gestural communication during social interactions. However, the neural mechanisms involved in naturalistic gestural communication remain poorly understood. In this study, cortical activation patterns associated with gestural communication were examined in thirty-two children with and without ASD (mean age: 11.0 years, SE: 0.6 years). Functional near-infrared spectroscopy (fNIRS) was used to record cortical activation while children produced, observed, or imitated communicative gestures. Children with ASD demonstrated more spatial and temporal errors when performing and imitating communicative gestures. Although both typically developing (TD) children and children with ASD showed left-lateralized cortical activation during gesture production, children with ASD showed hyperactivation in the middle/inferior frontal gyrus (MIFG) during observation and imitation, and hypoactivation in the middle/superior temporal gyrus (MSTG) during gesture production compared to their TD peers. More importantly, children with ASD exhibited greater MSTG activation during imitation than during gesture production, suggesting that imitation could be an effective intervention strategy to engage cortical regions crucial for processing and producing gestures. Our study provides valuable insights into the neural mechanisms underlying gestural communication difficulties in ASD, while also identifying potential neurobiomarkers that could serve as objective measures for evaluating intervention effectiveness in children with ASD.
C1 [Su, Wan-Chun; Culotta, McKenzie; Bhat, Anjana N.] Univ Delaware, Dept Phys Therapy, Newark, DE 19713 USA.
   [Su, Wan-Chun; Culotta, McKenzie; Bhat, Anjana N.] Univ Delaware, Coll Hlth Sci, Biomech & Movement Sci Program, Newark, DE 19713 USA.
   [Mueller, Jessica] Nemours Childrens Hosp, Swank Autism Ctr, Dept Behav Hlth, Wilmington, DE 19803 USA.
   [Tsuzuki, Daisuke] Kochi Univ, Dept Informat Sci, Kochi 7808520, Japan.
   [Bhat, Anjana N.] Univ Delaware, Dept Psychol & Brain Sci, Interdisciplinary Neurosci Grad Program, Newark, DE 19713 USA.
C3 University of Delaware; University of Delaware; Kochi University;
   University of Delaware
RP Bhat, AN (corresponding author), Univ Delaware, Dept Phys Therapy, Newark, DE 19713 USA.; Bhat, AN (corresponding author), Univ Delaware, Coll Hlth Sci, Biomech & Movement Sci Program, Newark, DE 19713 USA.; Bhat, AN (corresponding author), Univ Delaware, Dept Psychol & Brain Sci, Interdisciplinary Neurosci Grad Program, Newark, DE 19713 USA.
EM wcsu@udel.edu; mckenzieculotta@gmail.com; jka.mueller@gmail.com;
   tsuzukid@is.kochi-u.ac.jp; abhat@udel.edu
OI Bhat, Anjana/0000-0002-0771-0967
FU We thank all participating families. We would also like to thank
   undergraduate students Michael Hoffman, Susanna Trost, and Jessica
   Gibbons from the University of Delaware for their help with data
   collection, behavioral coding, and data analysis.
FX We thank all participating families. We would also like to thank
   undergraduate students Michael Hoffman, Susanna Trost, and Jessica
   Gibbons from the University of Delaware for their help with data
   collection, behavioral coding, and data analysis.
CR Afif IY, 2022, BIOENGINEERING-BASEL, V9, DOI 10.3390/bioengineering9020048
   Aldaqre I, 2016, EXP BRAIN RES, V234, P2515, DOI 10.1007/s00221-016-4656-y
   American Psychiatric Association, 2013, DIAGN STAT MAN MENT, DOI DOI 10.1176/APPI.BOOKS.9780890425596
   Annaz D, 2012, J AUTISM DEV DISORD, V42, P401, DOI 10.1007/s10803-011-1256-3
   Belyk M, 2017, NEUROIMAGE, V156, P240, DOI 10.1016/j.neuroimage.2017.04.020
   Bhat AN, 2022, AUTISM RES, V15, P1156, DOI 10.1002/aur.2711
   Bhat AN, 2021, AUTISM RES, V14, P202, DOI 10.1002/aur.2453
   Bhat AN, 2018, AUTISM, V22, P271, DOI 10.1177/1362361316672179
   Bhat AN, 2017, FRONT HUM NEUROSCI, V11, DOI 10.3389/fnhum.2017.00431
   Bhat AN, 2011, PHYS THER, V91, P1116, DOI 10.2522/ptj.20100294
   Bhoyroo R, 2022, J INT NEUROPSYCH SOC, V28, P926, DOI 10.1017/S1355617721001168
   Brown S, 2018, NEUROREPORT, V29, P1214, DOI 10.1097/WNR.0000000000001099
   Cairns R.B., 1995, INTERPERSONAL COMPET
   Caron MJ, 2006, BRAIN, V129, P1789, DOI 10.1093/brain/awl072
   Choi B, 2020, J AUTISM DEV DISORD, V50, P2556, DOI 10.1007/s10803-019-03980-8
   Constantino JN, 2012, SOCIAL RESPONSIVENES
   COREN S, 1993, B PSYCHONOMIC SOC, V31, P1, DOI 10.3758/bf03334122
   Courchesne E, 2005, CURR OPIN NEUROBIOL, V15, P225, DOI 10.1016/j.conb.2005.03.001
   Cunnington R, 2006, NEUROIMAGE, V29, P1294, DOI 10.1016/j.neuroimage.2005.09.028
   de Marchena A, 2019, J AUTISM DEV DISORD, V49, P1438, DOI 10.1007/s10803-018-3829-x
   de Marchena A, 2010, AUTISM RES, V3, P311, DOI 10.1002/aur.159
   Eigsti IM, 2017, BEHAV BRAIN SCI, V40, DOI 10.1017/S0140525X15002885
   Federico G, 2022, SCI REP-UK, V12, DOI 10.1038/s41598-022-15587-8
   Fischer J, 2016, P NATL ACAD SCI USA, V113, pE5072, DOI 10.1073/pnas.1610344113
   Fontana AP, 2012, NEUROIMAGE, V59, P556, DOI 10.1016/j.neuroimage.2011.07.046
   Fourie E, 2020, FRONT PSYCHOL, V10, DOI 10.3389/fpsyg.2019.03045
   Fournier KA, 2010, J AUTISM DEV DISORD, V40, P1227, DOI 10.1007/s10803-010-0981-3
   Franchini M, 2017, PLOS ONE, V12, DOI 10.1371/journal.pone.0178859
   Gevarter C, 2022, J DEV PHYS DISABIL, V34, P147, DOI 10.1007/s10882-021-09794-w
   Gianotti LRR, 2018, SOC COGN AFFECT NEUR, V13, P216, DOI 10.1093/scan/nsx143
   Grèzes J, 2009, NEUROPSYCHOLOGIA, V47, P1816, DOI 10.1016/j.neuropsychologia.2009.02.021
   Grèzes J, 2001, HUM BRAIN MAPP, V12, P1, DOI 10.1002/1097-0193(200101)12:1<1::AID-HBM10>3.0.CO;2-V
   Hafri A, 2017, J NEUROSCI, V37, P3056, DOI 10.1523/JNEUROSCI.2496-16.2017
   Hakuno Y, 2018, NEUROPHOTONICS, V5, DOI 10.1117/1.NPh.5.1.011020
   Ham HS, 2011, J AUTISM DEV DISORD, V41, P1, DOI 10.1007/s10803-010-1011-1
   Hill EL, 2004, DEV REV, V24, P189, DOI 10.1016/j.dr.2004.01.001
   Huppert TJ, 2009, APPL OPTICS, V48, pD280, DOI 10.1364/AO.48.00D280
   Iacoboni M, 2005, CURR OPIN NEUROBIOL, V15, P632, DOI 10.1016/j.conb.2005.10.010
   Iacoboni M, 2009, CURR OPIN NEUROBIOL, V19, P661, DOI 10.1016/j.conb.2009.09.008
   Iverson JM, 2021, CURR DIR PSYCHOL SCI, V30, P228, DOI 10.1177/0963721421993822
   Iverson JM, 2018, J SPEECH LANG HEAR R, V61, P2673, DOI 10.1044/2018_JSLHR-L-RSAUT-18-0035
   Johnson-Frey SH, 2003, NEURON, V39, P1053, DOI 10.1016/S0896-6273(03)00524-5
   Jola C, 2013, COGN NEUROSCI-UK, V4, P90, DOI 10.1080/17588928.2013.776035
   Joue G, 2020, BRAIN LANG, V205, DOI 10.1016/j.bandl.2020.104772
   Kaldy Z, 2016, J AUTISM DEV DISORD, V46, P1513, DOI 10.1007/s10803-013-1957-x
   Kaur M, 2018, RES DEV DISABIL, V72, P79, DOI 10.1016/j.ridd.2017.10.025
   Klem G H, 1999, Electroencephalogr Clin Neurophysiol Suppl, V52, P3
   Koldewyn K, 2010, BRAIN, V133, P599, DOI 10.1093/brain/awp272
   Limanowski J, 2018, EUR J NEUROSCI, V47, P314, DOI 10.1111/ejn.13824
   Lloyd-Fox S, 2010, NEUROSCI BIOBEHAV R, V34, P269, DOI 10.1016/j.neubiorev.2009.07.008
   Lord C, 2012, Autism Diagnostic Observation Schedule-Toddler Module manual
   Lotze M, 2006, NEUROPSYCHOLOGIA, V44, P1787, DOI 10.1016/j.neuropsychologia.2006.03.016
   Manera V, 2011, PLOS ONE, V6, DOI 10.1371/journal.pone.0014594
   Marstaller L, 2015, NEUROSCIENCE, V284, P29, DOI 10.1016/j.neuroscience.2014.09.067
   McAuliffe D, 2020, AUTISM RES, V13, P777, DOI 10.1002/aur.2253
   McPartland JC, 2021, J AUTISM DEV DISORD, V51, P4333, DOI 10.1007/s10803-021-05095-5
   Mishra A, 2021, J AUTISM DEV DISORD, V51, P1658, DOI 10.1007/s10803-020-04647-5
   Molenberghs P, 2010, HUM BRAIN MAPP, V31, P1316, DOI 10.1002/hbm.20938
   Mostofsky SH, 2011, NEUROSCIENTIST, V17, P437, DOI 10.1177/1073858410392381
   Muth A, 2014, J AUTISM DEV DISORD, V44, P3245, DOI 10.1007/s10803-014-2188-5
   Ocampo B, 2011, PLOS ONE, V6, DOI 10.1371/journal.pone.0026945
   Okamoto M, 2004, NEUROIMAGE, V21, P99, DOI 10.1016/j.neuroimage.2003.08.026
   Osiurak F, 2022, SCI ADV, V8, DOI 10.1126/sciadv.abl7446
   Paola P, 2021, COGN PROCESS, V22, P1, DOI 10.1007/s10339-020-00992-6
   Pelphrey KA, 2003, J NEUROSCI, V23, P6819
   Perkins TJ, 2015, J CLIN NEUROSCI, V22, P664, DOI 10.1016/j.jocn.2014.10.007
   Roid G. H., 2003, Stanford-Binet Intelligence Scales, Fifth Edition: Technical manual, VFifth
   Rutter M., 2003, Autism Diagnostic Interview-Revised, V29, P30
   Sato H, 2005, J BIOMED OPT, V10, DOI 10.1117/1.1960907
   Semin G., 2009, EMBODIED REPRESENTAT
   Shattuck DW, 2008, NEUROIMAGE, V39, P1064, DOI 10.1016/j.neuroimage.2007.09.031
   Shield A, 2017, AUTISM DEV LANG IMP, V2, DOI 10.1177/2396941517745674
   Singh AK, 2006, NEUROIMAGE, V33, P542, DOI 10.1016/j.neuroimage.2006.06.047
   Somogyi E, 2013, RES DEV DISABIL, V34, P3822, DOI 10.1016/j.ridd.2013.07.039
   Sparrow S. S., 2005, Vineland adaptive behavior scales, V2nd ed.
   Su WC, 2023, BRAIN SCI, V13, DOI 10.3390/brainsci13060876
   Su WC, 2023, SCI REP-UK, V13, DOI 10.1038/s41598-023-31609-5
   Su WC, 2022, SCI REP-UK, V12, DOI 10.1038/s41598-022-08689-w
   Su WC, 2022, FRONT PSYCHIATRY, V13, DOI 10.3389/fpsyt.2022.794652
   Su WC, 2021, SCI REP-UK, V11, DOI 10.1038/s41598-021-94519-4
   Su WC, 2021, AUTISM, V25, P1816, DOI 10.1177/13623613211004795
   Su WC, 2020, PLOS ONE, V15, DOI 10.1371/journal.pone.0240301
   Su WC, 2020, FRONT HUM NEUROSCI, V14, DOI 10.3389/fnhum.2020.00057
   Sutoko S, 2016, NEUROPHOTONICS, V3, DOI 10.1117/1.NPh.3.1.010801
   Trettenbrein PC, 2021, HUM BRAIN MAPP, V42, P699, DOI 10.1002/hbm.25254
   Tsuzuki D, 2012, NEUROSCI RES, V72, P163, DOI 10.1016/j.neures.2011.10.008
   Vesper C, 2010, NEURAL NETWORKS, V23, P998, DOI 10.1016/j.neunet.2010.06.002
   Vingerhoets G, 2014, FRONT PSYCHOL, V5, DOI 10.3389/fpsyg.2014.00151
   Wadsworth HM, 2017, NEUROSCIENCE, V343, P147, DOI 10.1016/j.neuroscience.2016.12.001
   Willems RM, 2009, NEUROIMAGE, V47, P1992, DOI 10.1016/j.neuroimage.2009.05.066
   Yang J, 2016, BRAIN IMAGING BEHAV, V10, P960, DOI 10.1007/s11682-015-9456-7
   Zheng R, 2019, MOTOR CONTROL, V23, P398, DOI 10.1123/mc.2017-0084
NR 92
TC 0
Z9 0
U1 5
U2 7
PU MDPI
PI BASEL
PA ST ALBAN-ANLAGE 66, CH-4052 BASEL, SWITZERLAND
EI 2076-3425
J9 BRAIN SCI
JI Brain Sci.
PD SEP
PY 2023
VL 13
IS 9
AR 1284
DI 10.3390/brainsci13091284
PG 22
WC Neurosciences
WE Science Citation Index Expanded (SCI-EXPANDED)
SC Neurosciences & Neurology
GA S9OU4
UT WOS:001074394000001
PM 37759885
OA gold, Green Published
DA 2024-05-29
ER

PT J
AU Kable, JA
   Coles, CD
AF Kable, Julie A.
   Coles, Claire D.
CA CIFASD
TI Prefrontal cortical responses in children with prenatal alcohol-related
   neurodevelopmental impairment: A functional near-infrared spectroscopy
   study
SO CLINICAL NEUROPHYSIOLOGY
LA English
DT Article
DE Prenatal alcohol; FNIRS; Children; FASD
ID DEFICIT HYPERACTIVITY DISORDER; FETAL ALCOHOL; SPECTRUM DISORDERS;
   WORKING-MEMORY; EXECUTIVE FUNCTION; ATTENTION-DEFICIT; NEUROBEHAVIORAL
   PROFILE; SELF-REGULATION; SCHOOL AGE; EXPOSURE
AB Objective: Disruption in the neural activation of the prefrontal cortex (PFC) in modulating arousal was explored in children with heavy prenatal alcohol exposure (PAE), who have known neurobehavioral impairment.& para;& para;Methods: During a task that elicits frustration, functional near-infrared spectroscopy (fNIRS) was used to measure PFC activation, specifically levels of oxygenated (HBO) and deoxygenated (HBR) hemoglobin, in children with PAE (n = 18) relative to typically developing Controls (n = 12) and a Clinical Contrast group with other neurodevelopmental or behavioral problems (n = 14).& para;& para;Results: Children with PAE had less activation during conditions with positive emotional arousal, as indicated by lower levels of HBO in the medial areas of the PFC and higher levels of HBR in all areas of the PFC sampled relative to both other groups. Children in the Control group demonstrated greater differentiation of PFC activity than did children with PAE. Children in the Clinical Contrast group demonstrated the greatest differences in PFC activity between valences of task conditions.& para;& para;Conclusions: Specific patterns of PFC activation differentiated children with PAE from typically developing children and children with other clinical problems.& para;& para;Significance: FNIRS assessments of PFC activity provide new insights regarding the mechanisms of commonly seen neurobehavioral dysfunction in children with PAE. (C) 2017 International Federation of Clinical Neurophysiology. Published by Elsevier Ireland Ltd. All rights reserved.
C1 Emory Univ, Dept Psychiat, Sch Med, Atlanta, GA 30329 USA.
   Emory Univ, Dept Behav Sci, Sch Med, Atlanta, GA 30329 USA.
   Emory Univ, Pediat, Sch Med, Atlanta, GA 30329 USA.
C3 Emory University; Emory University; Emory University
RP Kable, JA (corresponding author), Emory Univ, Sch Med, Dept Psychiat & Behav Sci, Atlanta, GA 30329 USA.
EM jkabl01@emory.edu
RI Kable, Julie A/A-3725-2016
FU NIH [U25AA014811]; Spray Foundation; National Institute on Alcohol Abuse
   and Alcoholism (NIAAA)
FX This research was funded by supported by a grant from the Spray
   Foundation and by a NIH Research Grant #U25AA014811 funded by the
   National Institute on Alcohol Abuse and Alcoholism (NIAAA). All or part
   of this work was done in conjunction with the Collaborative Initiative
   on Fetal Alcohol Spectrum Disorders (CIFASD), which is funded by grants
   from the National Institute on Alcohol Abuse and Alcoholism (NIAAA).
   Additional information about CIFASD can be found at www.cifasd.org.
CR Amyot F, 2012, NEUROIMAGE, V60, P879, DOI 10.1016/j.neuroimage.2012.01.104
   Aragón AS, 2008, ALCOHOL CLIN EXP RES, V32, P1909, DOI 10.1111/j.1530-0277.2008.00775.x
   Araki A, 2015, BRAIN DEV-JPN, V37, P76, DOI 10.1016/j.braindev.2014.03.011
   Ashwell KWS, 1996, PATHOLOGY, V28, P161, DOI 10.1080/00313029600169803
   Ayaz H, 2011, JOVE-J VIS EXP, DOI 10.3791/3443
   Ayaz H, 2010, IEEE ENG MED BIO, P6567, DOI 10.1109/IEMBS.2010.5627113
   BENJAMINI Y, 1995, J R STAT SOC B, V57, P289, DOI 10.1111/j.2517-6161.1995.tb02031.x
   Boas DA, 2014, NEUROIMAGE, V85, P1, DOI 10.1016/j.neuroimage.2013.11.033
   BROWN RT, 1991, NEUROTOXICOL TERATOL, V13, P369, DOI 10.1016/0892-0362(91)90085-B
   Burke MW, 2009, NEUROREPORT, V20, P13, DOI 10.1097/WNR.0b013e32831b449c
   Chasnoff IJ, 2015, PEDIATRICS, V135, P264, DOI 10.1542/peds.2014-2171
   Chasnoff IJ, 2010, J DEV BEHAV PEDIATR, V31, P192, DOI 10.1097/DBP.0b013e3181d5a4e2
   Coles CD, 1997, ALCOHOL CLIN EXP RES, V21, P150, DOI 10.1111/j.1530-0277.1997.tb03743.x
   COLES CD, 1991, NEUROTOXICOL TERATOL, V13, P357, DOI 10.1016/0892-0362(91)90084-A
   Coles CD, 2016, ALCOHOL CLIN EXP RES, V40, P1000, DOI 10.1111/acer.13032
   Coles CD, 2011, NEUROPSYCHOL REV, V21, P119, DOI 10.1007/s11065-011-9165-y
   Davidson R.J., 2007, Handbook of emotion regulation, P47
   DEVINSKY O, 1995, BRAIN, V118, P279, DOI 10.1093/brain/118.1.279
   Elliot C.D., 2007, Differential ability scales - II (DAS-II)
   Evans BA, 2001, STAT MED, V20, P3353, DOI 10.1002/sim.991
   Fernhoff PM., 1980, Dysmorphia Checklist
   Ferrari M, 2012, NEUROIMAGE, V63, P921, DOI 10.1016/j.neuroimage.2012.03.049
   Fryer SL, 2007, ALCOHOL CLIN EXP RES, V31, P1415, DOI 10.1111/j.1530-0277.2007.00443.x
   Graham DM, 2016, ALCOHOL CLIN EXP RES, V40, P348, DOI 10.1111/acer.12959
   Green CR, 2009, J CHILD PSYCHOL PSYC, V50, P688, DOI 10.1111/j.1469-7610.2008.01990.x
   Haley DW, 2006, ALCOHOL CLIN EXP RES, V30, P2055, DOI 10.1111/j.1530-0277.2006.00251.x
   Heinzel S, 2013, NEUROIMAGE, V71, P125, DOI 10.1016/j.neuroimage.2012.12.074
   HERMAN CS, 1980, PERCEPT MOTOR SKILL, V50, P863, DOI 10.2466/pms.1980.50.3.863
   Hirasawa A, 2016, J CLIN MONIT COMPUT, V30, P243, DOI 10.1007/s10877-015-9709-4
   Hirasawa A, 2015, CLIN PHYSIOL FUNCT I, V35, P237, DOI 10.1111/cpf.12156
   Ishii-Takahashi A, 2014, NEUROIMAGE-CLIN, V4, P53, DOI 10.1016/j.nicl.2013.10.002
   Jacobson JL, 2011, ALCOHOL CLIN EXP RES, V35, P431, DOI 10.1111/j.1530-0277.2010.01360.x
   Jégou S, 2012, ANN NEUROL, V72, P952, DOI 10.1002/ana.23699
   Jones K.L., 2013, SMITHS RECOGNIZABLE, V7th
   Kable JA, 2014, ALCOHOL CLIN EXP RES, V38, p258A
   Kable JA, 2004, ALCOHOL CLIN EXP RES, V28, P489, DOI 10.1097/01.ALC.0000117837.66107.64
   Kable JA, 2007, ALCOHOL CLIN EXP RES, V31, P1425, DOI 10.1111/j.1530-0277.2007.00431.x
   Kable JA, 2016, CHILD PSYCHIAT HUM D, V47, P335, DOI 10.1007/s10578-015-0566-7
   Kerns KA, 2010, DEV NEUROREHABIL, V13, P413, DOI 10.3109/17518423.2010.511421
   Kocsis L, 2006, PHYS MED BIOL, V51, pN91, DOI 10.1088/0031-9155/51/5/N02
   Kodituwakku PW, 2006, J STUD ALCOHOL, V67, P502, DOI 10.15288/jsa.2006.67.502
   Kodituwakku PW, 2001, ALCOHOL RES HEALTH, V25, P192
   Kodituwakku PW, 1995, ALCOHOL CLIN EXP RES, V19, P1558, DOI 10.1111/j.1530-0277.1995.tb01024.x
   Kopera-Frye K., 1997, ATTENTION DEV PSYCHO, P171
   Lebel C, 2011, NEUROPSYCHOL REV, V21, P102, DOI 10.1007/s11065-011-9163-0
   Lynch ME, 2015, NEUROTOXICOL TERATOL, V51, P52, DOI 10.1016/j.ntt.2015.07.008
   Malisza KL, 2005, PEDIATR RES, V58, P1150, DOI 10.1203/01.pdr.0000185479.92484.a1
   Matsuura N, 2014, CHILD ADOL PSYCH MEN, V8, DOI 10.1186/s13034-014-0032-5
   Mattson SN, 2013, ALCOHOL CLIN EXP RES, V37, P517, DOI 10.1111/j.1530-0277.2012.01952.x
   Mattson SN, 2010, ALCOHOL CLIN EXP RES, V34, P1640, DOI 10.1111/j.1530-0277.2010.01250.x
   Mattson SN, 1998, ALCOHOL CLIN EXP RES, V22, P279, DOI 10.1111/j.1530-0277.1998.tb03651.x
   Mattson SN, 1997, J PEDIATR-US, V131, P718, DOI 10.1016/S0022-3476(97)70099-4
   Mattson SN, 1999, ALCOHOL CLIN EXP RES, V23, P1808, DOI 10.1097/00000374-199911000-00014
   May JC, 2004, BIOL PSYCHIAT, V55, P359, DOI 10.1016/j.biopsych.2003.11.008
   May PA, 2014, PEDIATRICS, V134, P855, DOI 10.1542/peds.2013-3319
   Mcgee CL, 2008, ALCOHOL CLIN EXP RES, V32, P1388, DOI 10.1111/j.1530-0277.2008.00707.x
   McGee Christie L, 2006, Ann Ist Super Sanita, V42, P46
   McKnight Patrick E, 2007, Missing Data: A Gentle Introduction
   Meintjes EM, 2010, ALCOHOL CLIN EXP RES, V34, P1450, DOI 10.1111/j.1530-0277.2010.01230.x
   Monden Y, 2012, CLIN NEUROPHYSIOL, V123, P1147, DOI 10.1016/j.clinph.2011.10.006
   Moore Eileen M, 2014, Curr Dev Disord Rep, V1, P161
   Nash K, 2006, ANN M IM NETW ONT TO
   Nash K, 2015, CHILD NEUROPSYCHOL, V21, P191, DOI 10.1080/09297049.2014.889110
   Nguyen TT, 2014, J INT NEUROPSYCH SOC, V20, P704, DOI 10.1017/S1355617714000599
   Niccols A, 2007, BRAIN COGNITION, V65, P135, DOI 10.1016/j.bandc.2007.02.009
   O'Connor MJ, 2009, DEV DISABIL RES REV, V15, P225, DOI 10.1002/ddrr.74
   O'Connor MJ, 2001, INF MENTAL HLTH J, V22, P291, DOI 10.1002/imhj.1002
   O'Hare ED, 2009, HUM BRAIN MAPP, V30, P3200, DOI 10.1002/hbm.20741
   Obrig H, 1995, INT S OPT IM MET, P113
   Oesterheld JR, 1997, J AM ACAD CHILD PSY, V36, P1163, DOI 10.1097/00004583-199709000-00004
   Öner Ö, 2011, J ATTEN DISORD, V15, P628, DOI 10.1177/1087054710374597
   Perlman SB, 2014, NEUROIMAGE, V85, P326, DOI 10.1016/j.neuroimage.2013.04.057
   Rai JK, 2017, CHILD NEUROPSYCHOL, V23, P713, DOI 10.1080/09297049.2016.1191628
   Ramadoss J, 2012, AM J PHYSIOL-HEART C, V303, pH414, DOI 10.1152/ajpheart.00127.2012
   Rasmussen C, 2005, ALCOHOL CLIN EXP RES, V29, P1359, DOI 10.1097/01.alc.0000175040.91007.d0
   Rasmussen C, 2011, J POPUL THER CLIN PH, V18, pE44
   Riley EP, 2011, NEUROPSYCHOL REV, V21, P73, DOI 10.1007/s11065-011-9166-x
   Rodrigo AH, 2016, SOC COGN AFFECT NEUR, V11, P55, DOI 10.1093/scan/nsv091
   Ruocco AC, 2014, FRONT HUM NEUROSCI, V8, DOI 10.3389/fnhum.2014.00185
   Schecklmann M, 2011, J PSYCHIATR RES, V45, P1463, DOI 10.1016/j.jpsychires.2011.05.011
   Scholkmann F, 2014, NEUROIMAGE, V85, P6, DOI 10.1016/j.neuroimage.2013.05.004
   Schonfeld AM, 2006, CHILD NEUROPSYCHOL, V12, P439, DOI 10.1080/09297040600611338
   Schonfeld AM, 2009, CLIN NEUROPSYCHOL, V23, P428, DOI 10.1080/13854040802389177
   Solonskii A V, 2008, Neurosci Behav Physiol, V38, P373, DOI 10.1007/s11055-008-0053-8
   Sowell ER, 2007, NEUROREPORT, V18, P635, DOI 10.1097/WNR.0b013e3280bad8dc
   Streissguth A., 1993, The enduring effects of prenatal alcohol exposure on child development
   STREISSGUTH AP, 1986, NEUROBEH TOXICOL TER, V8, P717
   STREISSGUTH AP, 1994, ALCOHOL CLIN EXP RES, V18, P202, DOI 10.1111/j.1530-0277.1994.tb00904.x
   Tak S, 2014, NEUROIMAGE, V85, P72, DOI 10.1016/j.neuroimage.2013.06.016
   Thomas SE, 1998, ALCOHOL CLIN EXP RES, V22, P528, DOI 10.1111/j.1530-0277.1998.tb03684.x
   Vanderwert RE, 2014, NEUROIMAGE, V85, P264, DOI 10.1016/j.neuroimage.2013.10.009
   Vaurio L, 2008, J INT NEUROPSYCH SOC, V14, P119, DOI 10.1017/S1355617708080144
   Villringer A., 1995, INT S OPT IM MET, P4
   Wells AM, 2012, AM J OCCUP THER, V66, P24, DOI 10.5014/ajot.2012.002691
   Wiley C, 2014, ARCH CLIN NEUROPSYCH, V29
   Wilhelm CJ, 2016, FRONT INTEGR NEUROSC, V9, DOI 10.3389/fnint.2015.00065
   Wozniak JR, 2013, ALCOHOL CLIN EXP RES, V37, P748, DOI 10.1111/acer.12024
   Zhou DM, 2011, NEUROIMAGE, V58, P16, DOI 10.1016/j.neuroimage.2011.06.026
   ZIMMERBERG B, 1988, ALCOHOL CLIN EXP RES, V12, P259
NR 99
TC 13
Z9 17
U1 0
U2 23
PU ELSEVIER IRELAND LTD
PI CLARE
PA ELSEVIER HOUSE, BROOKVALE PLAZA, EAST PARK SHANNON, CO, CLARE, 00000,
   IRELAND
SN 1388-2457
EI 1872-8952
J9 CLIN NEUROPHYSIOL
JI Clin. Neurophysiol.
PD NOV
PY 2017
VL 128
IS 11
BP 2099
EP 2109
DI 10.1016/j.clinph.2017.08.009
PG 11
WC Clinical Neurology; Neurosciences
WE Science Citation Index Expanded (SCI-EXPANDED); Social Science Citation Index (SSCI)
SC Neurosciences & Neurology
GA FN1YW
UT WOS:000415788100002
PM 28914230
OA Green Accepted
DA 2024-05-29
ER

PT J
AU Keehn, B
   Wagner, JB
   Tager-Flusberg, H
   Nelson, CA
AF Keehn, Brandon
   Wagner, Jennifer B.
   Tager-Flusberg, Helen
   Nelson, Charles A.
TI Functional connectivity in the first year of life in infants at-risk for
   autism: a preliminary near-infrared spectroscopy study
SO FRONTIERS IN HUMAN NEUROSCIENCE
LA English
DT Article
DE autism; functional connectivity; near-infrared spectroscopy;
   endophenotype; infancy
ID FMRI; NETWORKS; SYNCHRONIZATION; ACTIVATION; DISORDER; CHILDREN; HEAD;
   MRI
AB Background: Autism spectrum disorder (ASD) has been called a developmental disconnection syndrome, however the majority of the research examining connectivity in ASD has been conducted exclusively with older children and adults. Yet, prior ASD research suggests that perturbations in neurodevelopmental trajectories begin as early as the first year of life. Prospective longitudinal studies of infants at risk for ASD may provide a window into the emergence of these aberrant patterns of connectivity. The current study employed functional connectivity near-infrared spectroscopy (NIRS) in order to examine the development of intra- and inter-hemispheric functional connectivity in high- and low-risk infants across the first year of life.
   Methods: NIRS data were collected from 27 infants at high risk for autism (HRA) and 37 low-risk comparison (LRC) infants who contributed a total of 116 data sets at 3-, 6-, 9-, and 12-months. At each time point, HRA and LRC groups were matched on age, sex, head circumference, and Mullen Scales of Early Learning scores. Regions of interest (ROI) were selected from anterior and posterior locations of each hemisphere. The average time course for each ROI was calculated and correlations for each ROI pair were computed. Differences in functional connectivity were examined in a cross-sectional manner.
   Results: At 3-months, HRA infants showed increased overall functional connectivity compared to LRC infants. This was the result of increased connectivity for intra- and inter-hemispheric ROI pairs. No significant differences were found between HRA and LRC infants at 6- and 9-months. However, by 12-months, HRA infants showed decreased connectivity relative to LRC infants.
   Conclusions: Our preliminary results suggest that atypical functional connectivity may exist within the first year of life in HRA infants, providing support to the growing body of evidence that aberrant patterns of connectivity may be a potential endophenotype for ASD.
C1 [Keehn, Brandon; Nelson, Charles A.] Boston Childrens Hosp, Labs Cognit Neurosci, Div Dev Med, Boston, MA 02115 USA.
   [Keehn, Brandon; Nelson, Charles A.] Harvard Univ, Sch Med, Boston, MA USA.
   [Wagner, Jennifer B.] CUNY Coll Staten Isl, Dept Psychol, Staten Isl, NY USA.
   [Tager-Flusberg, Helen] Boston Univ, Dept Psychol, Boston, MA 02215 USA.
C3 Harvard University; Boston Children's Hospital; Harvard University;
   Harvard Medical School; City University of New York (CUNY) System;
   College of Staten Island (CUNY); Boston University
RP Nelson, CA (corresponding author), Boston Childrens Hosp, Labs Cognit Neurosci, Div Dev Med, 1 Autumn St,6th Floor, Boston, MA 02115 USA.
EM charles.nelson@childrens.harvard.edu
FU NIH [R01-DC010290]; Simons Foundation [137186]; NARSAD Young
   Investigator Abrams Award [17708]; Autism Speaks Translational
   Postdoctoral Fellowship [7629]
FX We are extremely grateful to the families for their invaluable
   contribution to the Infant Sibling Project. We would also like to
   acknowledge the Infant Sibling Project staff-Tara Augenstein, Leah
   Casner, Kristin Concannon, Kerri Downing, Sharon Fox, Nina Leezenbaum,
   Vanessa Loukas, Rhiannon Luyster, Stephanie Marshall, Anne Seery, Meagan
   Thompson, Vanessa Vogel-Farley, and Anne-Marie Zuluaga-for their
   assistance in data acquisition. Supported by NIH R01-DC010290 to Helen
   Tager Flusberg and Charles A. Nelson and The Simons Foundation (137186)
   to Charles A. Nelson. Jennifer B.Wagner was supported by a NARSAD Young
   Investigator Abrams Award (17708). Brandon Keehn was supported by an
   Autism Speaks Translational Postdoctoral Fellowship (7629).
CR [Anonymous], 2003, SOCIAL COMMUNICATION
   Arfanakis K, 2000, MAGN RESON IMAGING, V18, P921, DOI 10.1016/S0730-725X(00)00190-9
   Barnea-Goraly N, 2010, ARCH GEN PSYCHIAT, V67, P1052, DOI 10.1001/archgenpsychiatry.2010.123
   Bashat DB, 2007, NEUROIMAGE, V37, P40, DOI 10.1016/j.neuroimage.2007.04.060
   Beauchamp MS, 2011, PLOS ONE, V6, DOI 10.1371/journal.pone.0024981
   Belmonte MK, 2004, J NEUROSCI, V24, P9228, DOI 10.1523/JNEUROSCI.3340-04.2004
   Dinstein I, 2011, NEURON, V70, P1218, DOI 10.1016/j.neuron.2011.04.018
   Duan L, 2012, NEUROIMAGE, V60, P2008, DOI 10.1016/j.neuroimage.2012.02.014
   Gervain J, 2011, DEV COGN NEUROS-NETH, V1, P22, DOI 10.1016/j.dcn.2010.07.004
   Gervain Judit, 2008, Proc Natl Acad Sci U S A, V105, P14222, DOI 10.1073/pnas.0806530105
   Geschwind DH, 2007, CURR OPIN NEUROBIOL, V17, P103, DOI 10.1016/j.conb.2007.01.009
   Gottesman II, 2003, AM J PSYCHIAT, V160, P636, DOI 10.1176/appi.ajp.160.4.636
   Hazlett HC, 2012, AM J PSYCHIAT, V169, P601, DOI 10.1176/appi.ajp.2012.11091425
   Heine L, 2012, FRONT PSYCHOL, V3, DOI 10.3389/fpsyg.2012.00295
   Homae F, 2011, FRONT PSYCHOL, V2, DOI 10.3389/fpsyg.2011.00093
   Homae F, 2010, J NEUROSCI, V30, P4877, DOI 10.1523/JNEUROSCI.5618-09.2010
   Horovitz SG, 2009, P NATL ACAD SCI USA, V106, P11376, DOI 10.1073/pnas.0901435106
   Jones TB, 2010, NEUROIMAGE, V49, P401, DOI 10.1016/j.neuroimage.2009.07.051
   Just MA, 2004, BRAIN, V127, P1811, DOI 10.1093/brain/awh199
   Just MA, 2012, NEUROSCI BIOBEHAV R, V36, P1292, DOI 10.1016/j.neubiorev.2012.02.007
   Larson-Prior LJ, 2009, P NATL ACAD SCI USA, V106, P4489, DOI 10.1073/pnas.0900924106
   Lewis JD, 2008, DEVELOPMENTAL SCI, V11, P135, DOI 10.1111/j.1467-7687.2007.00634.x
   Lewis JD, 2013, HUM BRAIN MAPP, V34, P1685, DOI 10.1002/hbm.22018
   Lewis JD, 2009, CEREB CORTEX, V19, P554, DOI 10.1093/cercor/bhn105
   Lloyd-Fox S, 2010, NEUROSCI BIOBEHAV R, V34, P269, DOI 10.1016/j.neubiorev.2009.07.008
   Mesquita RC, 2010, BIOMED OPT EXPRESS, V1, P324, DOI 10.1364/BOE.1.000324
   Müller RA, 2007, MENT RETARD DEV D R, V13, P85, DOI 10.1002/mrdd.20141
   Müller RA, 2011, CEREB CORTEX, V21, P2233, DOI 10.1093/cercor/bhq296
   Mullen E.M., 1995, MULLEN SCALES EARLY
   Power JD, 2012, NEUROIMAGE, V59, P2142, DOI 10.1016/j.neuroimage.2011.10.018
   Redcay E, 2005, BIOL PSYCHIAT, V58, P1, DOI 10.1016/j.biopsych.2005.03.026
   Sasai S, 2012, NEUROIMAGE, V63, P179, DOI 10.1016/j.neuroimage.2012.06.011
   Shen M. D., 2013, BRAIN, DOI [10.1093/brain/awt166, DOI 10.1093/BRAIN/AWT166.[]
   Smyser CD, 2011, NEUROIMAGE, V56, P1437, DOI 10.1016/j.neuroimage.2011.02.073
   Tong YJ, 2010, NEUROIMAGE, V53, P553, DOI 10.1016/j.neuroimage.2010.06.049
   Travers BG, 2012, AUTISM RES, V5, P289, DOI 10.1002/aur.1243
   Van Dijk KRA, 2012, NEUROIMAGE, V59, P431, DOI 10.1016/j.neuroimage.2011.07.044
   Walker L, 2012, BIOL PSYCHIAT, V72, P1043, DOI 10.1016/j.biopsych.2012.08.001
   Wass S, 2011, BRAIN COGNITION, V75, P18, DOI 10.1016/j.bandc.2010.10.005
   Weinstein M, 2011, HUM BRAIN MAPP, V32, P534, DOI 10.1002/hbm.21042
   White BR, 2012, NEUROIMAGE, V59, P2529, DOI 10.1016/j.neuroimage.2011.08.094
   Wolff JJ, 2012, AM J PSYCHIAT, V169, P589, DOI 10.1176/appi.ajp.2011.11091447
   Zhang YJ, 2010, J BIOMED OPT, V15, DOI 10.1117/1.3462973
NR 43
TC 46
Z9 49
U1 0
U2 56
PU FRONTIERS MEDIA SA
PI LAUSANNE
PA AVENUE DU TRIBUNAL FEDERAL 34, LAUSANNE, CH-1015, SWITZERLAND
SN 1662-5161
J9 FRONT HUM NEUROSCI
JI Front. Hum. Neurosci.
PD AUG 6
PY 2013
VL 7
AR 444
DI 10.3389/fnhum.2013.00444
PG 10
WC Neurosciences; Psychology
WE Science Citation Index Expanded (SCI-EXPANDED)
SC Neurosciences & Neurology; Psychology
GA 196FB
UT WOS:000322757800001
OA Green Published, gold
DA 2024-05-29
ER

PT J
AU Su, WC
   Culotta, M
   Mueller, J
   Tsuzuki, D
   Bhat, A
AF Su, Wan-Chun
   Culotta, McKenzie
   Mueller, Jessica
   Tsuzuki, Daisuke
   Bhat, Anjana
TI fNIRS-Based Differences in Cortical Activation during Tool Use,
   Pantomimed Actions, and Meaningless Actions between Children with and
   without Autism Spectrum Disorder (ASD)
SO BRAIN SCIENCES
LA English
DT Article
DE autism spectrum disorder; functional near-infrared spectroscopy;
   meaningless gestures; pantomime; praxis; tool use
ID DEVELOPMENTAL COORDINATION DISORDER; MIRROR NEURONS; BODY PART; MOTOR;
   IMITATION; PERFORMANCE; DYSPRAXIA; CONNECTIVITY; MECHANISMS; NETWORK
AB Children with autism spectrum disorder (ASD) have difficulties with tool use and pantomime actions. The current study utilized functional near-infrared spectroscopy (fNIRS) to examine the neural mechanisms underlying these gestural difficulties. Thirty-one children with and without ASD (age (mean & PLUSMN; SE) = 11.0 & PLUSMN; 0.6) completed a naturalistic peg-hammering task using an actual hammer (hammer condition), pantomiming hammering actions (pantomime condition), and performing meaningless actions with similar joint motions (meaningless condition). Children with ASD exhibited poor praxis performance (praxis error: TD = 17.9 & PLUSMN; 1.7; ASD = 27.0 & PLUSMN; 2.6, p < 0.01), which was significantly correlated with their cortical activation (R = 0.257 to 0.543). Both groups showed left-lateralized activation, but children with ASD demonstrated more bilateral activation during all gestural conditions. Compared to typically developing children, children with ASD showed hyperactivation of the inferior parietal lobe and hypoactivation of the middle/inferior frontal and middle/superior temporal regions. Our findings indicate intact technical reasoning (typical left-IPL activation) but atypical visuospatial and proprioceptive processing (hyperactivation of the right IPL) during tool use in children with ASD. These results have important implications for clinicians and researchers, who should focus on facilitating/reducing the burden of visuospatial and proprioceptive processing in children with ASD. Additionally, fNIRS-related biomarkers could be used for early identification through early object play/tool use and to examine neural effects following gesture-based interventions.
C1 [Su, Wan-Chun; Culotta, McKenzie; Bhat, Anjana] Univ Delaware, Dept Phys Therapy, Newark, DE 19713 USA.
   [Su, Wan-Chun; Culotta, McKenzie; Bhat, Anjana] Univ Delaware, Coll Hlth Sci, Biomech & Movement Sci Program, Newark, DE 19713 USA.
   [Mueller, Jessica] A I Pont Nemours Childrens Hosp, Swank Autism Ctr, Dept Behav Hlth, Wilmington, DE 19803 USA.
   [Tsuzuki, Daisuke] Kochi Univ, Fac Sci & Technol, Dept Informat Sci, Kochi 7808520, Japan.
   [Bhat, Anjana] Univ Delaware, Dept Psychol & Brain Sci, Interdisciplinary Neurosci Grad ING Program, Newark, DE 19716 USA.
C3 University of Delaware; University of Delaware; Kochi University;
   University of Delaware
RP Bhat, A (corresponding author), Univ Delaware, Dept Phys Therapy, Newark, DE 19713 USA.; Bhat, A (corresponding author), Univ Delaware, Coll Hlth Sci, Biomech & Movement Sci Program, Newark, DE 19713 USA.; Bhat, A (corresponding author), Univ Delaware, Dept Psychol & Brain Sci, Interdisciplinary Neurosci Grad ING Program, Newark, DE 19716 USA.
EM wcsu@udel.edu; mckenzielculotta@gmail.com; jka.mueller@gmail.com;
   tsuzukid@is.kochi-u.ac.jp; abhat@udel.edu
OI Bhat, Anjana/0000-0002-0771-0967
CR Afif IY, 2022, BIOENGINEERING-BASEL, V9, DOI 10.3390/bioengineering9040157
   Ambrose SH, 2001, SCIENCE, V291, P1748, DOI 10.1126/science.1059487
   American Psychiatric Association, 2013, DIAGN STAT MAN MENT, DOI DOI 10.1176/APPI.BOOKS.9780890425596
   Amonkar N, 2021, FRONT PSYCHIATRY, V12, DOI 10.3389/fpsyt.2021.722874
   Ayres A.J., 1989, Sensory integration and the child
   Bartolo A, 2016, CURR NEUROL NEUROSCI, V16, DOI 10.1007/s11910-016-0675-0
   Bhat AN, 2022, AUTISM RES, V15, P1156, DOI 10.1002/aur.2711
   Bhat AN, 2021, AUTISM RES, V14, P202, DOI 10.1002/aur.2453
   Bhat AN, 2018, AUTISM, V22, P271, DOI 10.1177/1362361316672179
   Bhat AN, 2017, FRONT HUM NEUROSCI, V11, DOI 10.3389/fnhum.2017.00431
   Bhat AN, 2011, PHYS THER, V91, P1116, DOI 10.2522/ptj.20100294
   Bhat AN, 2020, PHYS THER, V100, P633, DOI 10.1093/ptj/pzz190
   Binkofski F, 1999, EXP BRAIN RES, V128, P210, DOI 10.1007/s002210050838
   Brandi ML, 2014, J NEUROSCI, V34, P13183, DOI 10.1523/JNEUROSCI.0597-14.2014
   Buchwald M, 2018, J INT NEUROPSYCH SOC, V24, P1013, DOI 10.1017/S1355617718000590
   Buxbaum LJ, 2005, COGNITIVE BRAIN RES, V25, P226, DOI 10.1016/j.cogbrainres.2005.05.014
   Canzano L, 2016, FRONT HUM NEUROSCI, V10, DOI 10.3389/fnhum.2016.00039
   Caron MJ, 2006, BRAIN, V129, P1789, DOI 10.1093/brain/awl072
   COREN S, 1993, B PSYCHONOMIC SOC, V31, P1, DOI 10.3758/bf03334122
   Dewey D, 2007, J INT NEUROPSYCH SOC, V13, P246, DOI 10.1017/S1355617707070270
   Donkervoort M, 2000, CLIN REHABIL, V14, P130, DOI 10.1191/026921500668935800
   Dowell LR, 2009, NEUROPSYCHOLOGY, V23, P563, DOI 10.1037/a0015640
   Dziuk MA, 2007, DEV MED CHILD NEUROL, V49, P734, DOI 10.1111/j.1469-8749.2007.00734.x
   Ellis R, 2000, BRIT J PSYCHOL, V91, P451, DOI 10.1348/000712600161934
   Ewen JB, 2016, FRONT HUM NEUROSCI, V10, DOI 10.3389/fnhum.2016.00198
   Federico G, 2022, SCI REP-UK, V12, DOI 10.1038/s41598-022-15587-8
   Fischer J, 2016, P NATL ACAD SCI USA, V113, pE5072, DOI 10.1073/pnas.1610344113
   Floris DL, 2018, PROG BRAIN RES, V238, P207, DOI 10.1016/bs.pbr.2018.06.010
   Foundas AL, 2019, CURR NEUROL NEUROSCI, V19, DOI 10.1007/s11910-019-0989-9
   Fourie E, 2020, FRONT PSYCHOL, V10, DOI 10.3389/fpsyg.2019.03045
   Franich K, 2021, J AUTISM DEV DISORD, V51, P2929, DOI 10.1007/s10803-020-04758-z
   Gizzonio V, 2015, J AUTISM DEV DISORD, V45, P3085, DOI 10.1007/s10803-015-2461-2
   Haaland KY, 2000, BRAIN, V123, P2306, DOI 10.1093/brain/123.11.2306
   Hermsdörfer J, 2001, NEUROIMAGE, V14, P149, DOI 10.1006/nimg.2001.0796
   Hollingshead AB., 1975, 4 FACTOR INDEX SOCIA, DOI DOI 10.1016/J.MATERRESBULL.2011.04.018
   Huppert TJ, 2009, APPL OPTICS, V48, pD280, DOI 10.1364/AO.48.00D280
   Imazu S, 2007, CORTEX, V43, P301, DOI 10.1016/S0010-9452(08)70456-8
   Ishibashi R, 2016, COGN NEUROPSYCHOL, V33, P241, DOI 10.1080/02643294.2016.1188798
   Johnson-Frey SH, 2005, CEREB CORTEX, V15, P681, DOI 10.1093/cercor/bhh169
   Kaur M, 2018, RES DEV DISABIL, V72, P79, DOI 10.1016/j.ridd.2017.10.025
   Kellenbach ML, 2003, J COGNITIVE NEUROSCI, V15, P30, DOI 10.1162/089892903321107800
   Klem G H, 1999, Electroencephalogr Clin Neurophysiol Suppl, V52, P3
   Lausberg H, 2015, CORTEX, V71, P1, DOI 10.1016/j.cortex.2015.05.021
   Limanowski J, 2018, EUR J NEUROSCI, V47, P314, DOI 10.1111/ejn.13824
   Lloyd-Fox S, 2010, NEUROSCI BIOBEHAV R, V34, P269, DOI 10.1016/j.neubiorev.2009.07.008
   Lord C, 2012, Autism Diagnostic Observation Schedule-Toddler Module manual
   McPartland JC, 2021, J AUTISM DEV DISORD, V51, P4333, DOI 10.1007/s10803-021-05095-5
   Morimoto C, 2018, J AUTISM DEV DISORD, V48, P351, DOI 10.1007/s10803-017-3334-7
   Mostofsky SH, 2006, J INT NEUROPSYCH SOC, V12, P314, DOI 10.1017/S1355617706060437
   Mostofsky SH, 2011, NEUROSCIENTIST, V17, P437, DOI 10.1177/1073858410392381
   Muth A, 2014, J AUTISM DEV DISORD, V44, P3245, DOI 10.1007/s10803-014-2188-5
   Ogawa K, 2016, EXP BRAIN RES, V234, P3677, DOI 10.1007/s00221-016-4765-7
   Ohgami Y, 2004, NEUROREPORT, V15, P1903, DOI 10.1097/00001756-200408260-00014
   Okamoto M, 2004, NEUROIMAGE, V21, P99, DOI 10.1016/j.neuroimage.2003.08.026
   Osiurak F, 2023, TRENDS COGN SCI, V27, P30, DOI 10.1016/j.tics.2022.09.024
   Osiurak F, 2021, BRAIN COMMUN, V3, DOI 10.1093/braincomms/fcab263
   Osiurak F, 2022, SCI ADV, V8, DOI 10.1126/sciadv.abl7446
   Osiurak F, 2021, SYNTHESE, V199, P3853, DOI 10.1007/s11229-020-02960-1
   Poole JL, 1997, AM J OCCUP THER, V51, P339, DOI 10.5014/ajot.51.5.339
   Raymer AM, 1997, BRAIN COGNITION, V34, P287, DOI 10.1006/brcg.1997.0919
   Rutter M., 2003, The social communication questionnaire: Manual
   Salowitz NMG, 2013, J AUTISM DEV DISORD, V43, P985, DOI 10.1007/s10803-012-1631-8
   Sato H, 2005, J BIOMED OPT, V10, DOI 10.1117/1.1960907
   Shattuck DW, 2008, NEUROIMAGE, V39, P1064, DOI 10.1016/j.neuroimage.2007.09.031
   Shield A, 2017, AUTISM DEV LANG IMP, V2, DOI 10.1177/2396941517745674
   Siaperas P, 2012, J AUTISM DEV DISORD, V42, P718, DOI 10.1007/s10803-011-1301-2
   Singh AK, 2006, NEUROIMAGE, V33, P542, DOI 10.1016/j.neuroimage.2006.06.047
   Sparrow S. S., 2005, Vineland adaptive behavior scales, V2nd ed.
   Su WC, 2022, SCI REP-UK, V12, DOI 10.1038/s41598-022-08689-w
   Su WC, 2022, FRONT PSYCHIATRY, V13, DOI 10.3389/fpsyt.2022.794652
   Su WC, 2021, SCI REP-UK, V11, DOI 10.1038/s41598-021-94519-4
   Su WC, 2021, AUTISM, V25, P1816, DOI 10.1177/13623613211004795
   Su WC, 2020, PLOS ONE, V15, DOI 10.1371/journal.pone.0240301
   Su WC, 2020, FRONT HUM NEUROSCI, V14, DOI 10.3389/fnhum.2020.00057
   Sutoko S, 2016, NEUROPHOTONICS, V3, DOI 10.1117/1.NPh.3.1.010801
   Tanaka S, 2001, NEUROREPORT, V12, P1171, DOI 10.1097/00001756-200105080-00024
   Tsuzuki D, 2012, NEUROSCI RES, V72, P163, DOI 10.1016/j.neures.2011.10.008
   Wadsworth HM, 2017, NEUROSCIENCE, V343, P147, DOI 10.1016/j.neuroscience.2016.12.001
   Williams JHG, 2001, NEUROSCI BIOBEHAV R, V25, P287, DOI 10.1016/S0149-7634(01)00014-8
   Wymbs NF, 2021, CEREB CORTEX, V31, P2639, DOI 10.1093/cercor/bhaa380
   Wymbs NF, 2015, CEREB CORTEX, V25, P4213, DOI 10.1093/cercor/bhu144
NR 81
TC 1
Z9 1
U1 7
U2 14
PU MDPI
PI BASEL
PA ST ALBAN-ANLAGE 66, CH-4052 BASEL, SWITZERLAND
EI 2076-3425
J9 BRAIN SCI
JI Brain Sci.
PD JUN
PY 2023
VL 13
IS 6
AR 876
DI 10.3390/brainsci13060876
PG 22
WC Neurosciences
WE Science Citation Index Expanded (SCI-EXPANDED)
SC Neurosciences & Neurology
GA K1ST9
UT WOS:001014319700001
PM 37371356
OA gold, Green Published
DA 2024-05-29
ER

PT J
AU Mazziotti, R
   Scaffei, E
   Conti, E
   Marchi, V
   Rizzi, R
   Cioni, G
   Battini, R
   Baroncelli, L
AF Mazziotti, Raffaele
   Scaffei, Elena
   Conti, Eugenia
   Marchi, Viviana
   Rizzi, Riccardo
   Cioni, Giovanni
   Battini, Roberta
   Baroncelli, Laura
TI The amplitude of fNIRS hemodynamic response in the visual cortex unmasks
   autistic traits in typically developing children
SO TRANSLATIONAL PSYCHIATRY
LA English
DT Article
ID NEAR-INFRARED SPECTROSCOPY; SIBLINGS RESEARCH CONSORTIUM; SPECTRUM
   DISORDER EVIDENCE; HIGH-RISK; FUNCTIONAL CONNECTIVITY;
   EVOKED-POTENTIALS; BRAIN-DEVELOPMENT; JOINT ATTENTION; QUOTIENT;
   IMPAIRMENT
AB Autistic traits represent a continuum dimension across the population, with autism spectrum disorder (ASD) being the extreme end of the distribution. Accumulating evidence shows that neuroanatomical and neurofunctional profiles described in relatives of ASD individuals reflect an intermediate neurobiological pattern between the clinical population and healthy controls. This suggests that quantitative measures detecting autistic traits in the general population represent potential candidates for the development of biomarkers identifying early pathophysiological processes associated with ASD. Functional near-infrared spectroscopy (fNIRS) has been extensively employed to investigate neural development and function. In contrast, the potential of fNIRS to define reliable biomarkers of brain activity has been barely explored. Features of non-invasiveness, portability, ease of administration, and low-operating costs make fNIRS a suitable instrument to assess brain function for differential diagnosis, follow-up, analysis of treatment outcomes, and personalized medicine in several neurological conditions. Here, we introduce a novel standardized procedure with high entertaining value to measure hemodynamic responses (HDR) in the occipital cortex of adult subjects and children. We found that the variability of evoked HDR correlates with the autistic traits of children, assessed by the Autism-Spectrum Quotient. Interestingly, HDR amplitude was especially linked to social and communication features, representing the core symptoms of ASD. These findings establish a quick and easy strategy for measuring visually-evoked cortical activity with fNIRS that optimize the compliance of young subjects, setting the background for testing the diagnostic value of fNIRS visual measurements in the ASD clinical population.
C1 [Mazziotti, Raffaele; Scaffei, Elena; Conti, Eugenia; Marchi, Viviana; Rizzi, Riccardo; Cioni, Giovanni; Battini, Roberta; Baroncelli, Laura] IRCCS Stella Maris Fdn, Dept Dev Neurosci, I-56128 Pisa, Italy.
   [Scaffei, Elena; Rizzi, Riccardo] Univ Florence, Dept Neurosci Psychol Drug Res & Child Hlth NEURO, I-50135 Florence, Italy.
   [Cioni, Giovanni; Battini, Roberta] Univ Pisa, Dept Clin & Expt Med, Pisa, Italy.
   [Baroncelli, Laura] Natl Res Council CNR, Inst Neurosci, I-56124 Pisa, Italy.
C3 IRCCS Fondazione Stella Maris; University of Florence; University of
   Pisa; Consiglio Nazionale delle Ricerche (CNR); Istituto di Neuroscienze
   (IN-CNR)
RP Baroncelli, L (corresponding author), IRCCS Stella Maris Fdn, Dept Dev Neurosci, I-56128 Pisa, Italy.; Baroncelli, L (corresponding author), Natl Res Council CNR, Inst Neurosci, I-56124 Pisa, Italy.
EM baroncelli@in.cnr.it
RI battini, roberta/P-9095-2017; Mazziotti, Raffaele/AAR-6929-2021; Cioni,
   Giovanni/A-4178-2015; Baroncelli, Laura/K-5823-2016; conti,
   eugenia/J-8808-2018
OI battini, roberta/0000-0002-7889-1355; Mazziotti,
   Raffaele/0000-0001-5344-5079; Cioni, Giovanni/0000-0002-6526-5566;
   Baroncelli, Laura/0000-0001-6739-2860; Rizzi,
   Riccardo/0000-0001-7446-6688; scaffei, elena/0000-0002-7941-362X; conti,
   eugenia/0000-0002-1418-0765
FU Telethon [GP19177]; University of Pisa [PRA-2020-50]; Italian Ministry
   of Health; AIMS-2-Trials europea project
FX This work was supported by a Telethon grant from GP19177 to LB, a grant
   from University of Pisa (PRA-2020-50) to RB, and Italian Ministry of
   Health, RC 2021. EC also acknowledges AIMS-2-Trials europea project.
CR Amaral DG, 2008, TRENDS NEUROSCI, V31, P137, DOI 10.1016/j.tins.2007.12.005
   Apicella F, 2020, EUR J PEDIATR, V179, P225, DOI 10.1007/s00431-019-03562-x
   Auyeung B, 2008, J AUTISM DEV DISORD, V38, P1230, DOI 10.1007/s10803-007-0504-z
   Baird G, 2003, BRIT MED J, V327, P488, DOI 10.1136/bmj.327.7413.488
   Baron-Cohen S, 2001, J AUTISM DEV DISORD, V31, P5, DOI 10.1023/A:1005653411471
   Begenisic T, 2015, NEUROBIOL DIS, V82, P409, DOI 10.1016/j.nbd.2015.07.014
   Bellani M, 2013, EPIDEMIOL PSYCH SCI, V22, P309, DOI 10.1017/S2045796013000346
   Bellani M, 2013, EPIDEMIOL PSYCH SCI, V22, P217, DOI 10.1017/S2045796013000139
   Bhat AN, 2019, INFANT BEHAV DEV, V57, DOI 10.1016/j.infbeh.2019.101337
   Billeci L, 2016, FRONT NEUROSCI-SWITZ, V10, DOI 10.3389/fnins.2016.00346
   Billeci L, 2013, FRONT HUM NEUROSCI, V7, DOI 10.3389/fnhum.2013.00442
   Boggio EM, 2016, NEUROSCIENCE, V324, P496, DOI 10.1016/j.neuroscience.2016.03.027
   Bralten J, 2018, MOL PSYCHIATR, V23, P1205, DOI [10.1038/mp.2017.98, 10.1038/mp.2017.127]
   Braukmann R, 2018, EUR J NEUROSCI, V47, P720, DOI 10.1111/ejn.13751
   Broadbent J, 2013, Autism Res Treat, V2013, P984205, DOI 10.1155/2013/984205
   Calderoni S, 2014, EPIDEMIOL PSYCH SCI, V23, P235, DOI 10.1017/S2045796014000171
   Cao W, 2021, BRAIN SCI, V11, DOI 10.3390/brainsci11010120
   Carpita B, 2020, CNS SPECTRUMS, V25, P765, DOI 10.1017/S1092852919001615
   Charman T, 2017, AUTISM RES, V10, P169, DOI 10.1002/aur.1669
   Chen LC, 2015, BRAIN TOPOGR, V28, P710, DOI 10.1007/s10548-015-0424-8
   Chou PH, 2020, CURR PHARM DESIGN, V26, P201, DOI 10.2174/1381612825666191014164511
   Di Lorenzo R, 2019, NEUROIMAGE, V200, P511, DOI 10.1016/j.neuroimage.2019.06.056
   Dotto PD, 2014, EUR J PAEDIATR NEURO, V18, P201, DOI 10.1016/j.ejpn.2013.11.008
   Durand S, 2012, NEURON, V76, P1078, DOI 10.1016/j.neuron.2012.12.004
   Edwards LA, 2017, J AUTISM DEV DISORD, V47, P3125, DOI 10.1007/s10803-017-3222-1
   Emerson RW, 2017, SCI TRANSL MED, V9, DOI 10.1126/scitranslmed.aag2882
   Fox SE, 2013, FRONT HUM NEUROSCI, V7, DOI 10.3389/fnhum.2013.00089
   Frye RE, 2019, ANN TRANSL MED, V7, DOI 10.21037/atm.2019.11.53
   Funabiki Y, 2012, RES DEV DISABIL, V33, P518, DOI 10.1016/j.ridd.2011.10.016
   Gervain J, 2011, DEV COGN NEUROS-NETH, V1, P22, DOI 10.1016/j.dcn.2010.07.004
   Gollapudi S., 2019, LEARN COMPUTER VISIO, P31
   Harris JJ, 2011, DEV COGN NEUROS-NETH, V1, P199, DOI 10.1016/j.dcn.2011.04.001
   Hazlett HC, 2017, NATURE, V542, P348, DOI 10.1038/nature21369
   Hunter JD, 2007, COMPUT SCI ENG, V9, P90, DOI 10.1109/MCSE.2007.55
   Husain SF, 2020, SCI REP-UK, V10, DOI 10.1038/s41598-020-66784-2
   Iwanaga R, 2013, PSYCHIAT CLIN NEUROS, V67, P203, DOI 10.1111/pcn.12052
   Jia HB, 2018, NEUROIMAGE-CLIN, V20, P424, DOI 10.1016/j.nicl.2018.08.012
   Jones W, 2013, NATURE, V504, P427, DOI 10.1038/nature12715
   Keehn B, 2019, J AUTISM DEV DISORD, V49, P385, DOI 10.1007/s10803-018-3674-y
   Keehn B, 2013, FRONT HUM NEUROSCI, V7, DOI 10.3389/fnhum.2013.00444
   Kern JK, 2007, AUTISM, V11, P123, DOI 10.1177/1362361307075702
   Kita Y, 2011, BRAIN DEV-JPN, V33, P494, DOI 10.1016/j.braindev.2010.11.007
   Kovarski K, 2019, TRANSL PSYCHIAT, V9, DOI 10.1038/s41398-019-0672-6
   Kozberg M, 2016, PROG BRAIN RES, V225, P213, DOI 10.1016/bs.pbr.2016.02.002
   LeBlanc JJ, 2015, ANN NEUROL, V78, P775, DOI 10.1002/ana.24513
   Leekam SR, 2007, J AUTISM DEV DISORD, V37, P894, DOI 10.1007/s10803-006-0218-7
   Li J, 2016, BIOMED OPT EXPRESS, V7, P3871, DOI 10.1364/BOE.7.003871
   Li YW, 2016, BRAIN COGNITION, V108, P47, DOI 10.1016/j.bandc.2016.07.006
   Little JA, 2018, CLIN EXP OPTOM, V101, P504, DOI 10.1111/cxo.12651
   Lloyd-Fox S, 2018, EUR J NEUROSCI, V47, P736, DOI 10.1111/ejn.13757
   Lloyd-Fox S, 2013, P ROY SOC B-BIOL SCI, V280, DOI 10.1098/rspb.2012.3026
   Lloyd-Fox S, 2010, NEUROSCI BIOBEHAV R, V34, P269, DOI 10.1016/j.neubiorev.2009.07.008
   Lundqvist LO, 2017, J AUTISM DEV DISORD, V47, P2080, DOI 10.1007/s10803-017-3128-y
   Maenner MJ, 2014, JAMA PSYCHIAT, V71, P292, DOI 10.1001/jamapsychiatry.2013.3893
   Mazziotti R, 2020, BRAIN COMMUN, V2, DOI 10.1093/braincomms/fcaa089
   Mazziotti R, 2017, HUM MOL GENET, V26, P2290, DOI 10.1093/hmg/ddx119
   Mazzoni A, 2019, SOC NEUROSCI-UK, V14, P505, DOI 10.1080/17470919.2018.1497701
   McPartland JC, 2021, J AUTISM DEV DISORD, V51, P4333, DOI 10.1007/s10803-021-05095-5
   Messinger D, 2013, J AM ACAD CHILD PSY, V52, P300, DOI 10.1016/j.jaac.2012.12.011
   Minagawa-Kawai Y, 2009, NEUROREPORT, V20, P1219, DOI 10.1097/WNR.0b013e32832fa65f
   Mori K, 2015, J MED INVESTIG, V62, P29, DOI 10.2152/jmi.62.29
   Nakadoi Y, 2012, PSYCHIAT CLIN NEUROS, V66, P26, DOI 10.1111/j.1440-1819.2011.02290.x
   Noel JP, 2021, PLOS BIOL, V19, DOI 10.1371/journal.pbio.3001215
   Noel JP, 2020, P NATL ACAD SCI USA, V117, P11158, DOI 10.1073/pnas.2000216117
   Ouellette J, 2020, NAT NEUROSCI, V23, P1090, DOI 10.1038/s41593-020-0663-1
   Ozonoff S, 2011, PEDIATRICS, V128, pE488, DOI 10.1542/peds.2010-2825
   Pagnozzi AM, 2018, INT J DEV NEUROSCI, V71, P68, DOI 10.1016/j.ijdevneu.2018.08.010
   Park WJ, 2017, SCI REP-UK, V7, DOI 10.1038/s41598-017-17676-5
   Pecukonis M, 2021, DEV COGN NEUROS-NETH, V47, DOI 10.1016/j.dcn.2020.100897
   Peirce J, 2019, BEHAV RES METHODS, V51, P195, DOI 10.3758/s13428-018-01193-y
   Persico AM, 2006, TRENDS NEUROSCI, V29, P349, DOI 10.1016/j.tins.2006.05.010
   Pinti P, 2020, ANN NY ACAD SCI, V1464, P5, DOI 10.1111/nyas.13948
   Piven J, 1997, AM J PSYCHIAT, V154, P185
   Posserud MB, 2006, J CHILD PSYCHOL PSYC, V47, P167, DOI 10.1111/j.1469-7610.2005.01462.x
   Raichle ME, 2006, ANNU REV NEUROSCI, V29, P449, DOI 10.1146/annurev.neuro.29.051605.112819
   Ruta L, 2012, J AUTISM DEV DISORD, V42, P625, DOI 10.1007/s10803-011-1290-1
   Ruzich E, 2016, AUTISM RES, V9, P658, DOI 10.1002/aur.1544
   Ruzich E, 2015, MOL AUTISM, V6, DOI [10.1186/s13229-015-0038-8, 10.1186/2040-2392-6-2]
   SCHARRE JE, 1992, OPTOMETRY VISION SCI, V69, P433, DOI 10.1097/00006324-199206000-00004
   Seymour RA, 2019, BRAIN, V142, P3294, DOI 10.1093/brain/awz214
   Simmons DR, 2009, VISION RES, V49, P2705, DOI 10.1016/j.visres.2009.08.005
   Spiegel A, 2019, CURR BIOL, V29, P2948, DOI 10.1016/j.cub.2019.07.026
   Stokes MA, 2017, QUAL LIFE RES, V26, P611, DOI 10.1007/s11136-016-1490-4
   Su WC, 2020, PLOS ONE, V15, DOI 10.1371/journal.pone.0240301
   Tachtsidis I, 2016, NEUROPHOTONICS, V3, DOI 10.1117/1.NPh.3.3.031405
   Tamura R, 2012, PSYCHIAT RES-NEUROIM, V203, P237, DOI 10.1016/j.pscychresns.2011.12.008
   Tortelli C, 2021, ELIFE, V10, DOI 10.7554/eLife.67185
   Turi M, 2018, ELIFE, V7, DOI [10.7554/eLife.32399, 10.7554/elife.32399]
   Vallat R., 2018, J. Open Source Softw., V3, P1026, DOI [10.21105/joss.01026, DOI 10.21105/JOSS.01026]
   Van der Hallen R, 2015, PSYCHOL BULL, V141, P549, DOI 10.1037/bul0000004
   Vanderwert RE, 2014, NEUROIMAGE, V85, P264, DOI 10.1016/j.neuroimage.2013.10.009
   Vrana A, 2016, FRONT HUM NEUROSCI, V10, DOI 10.3389/fnhum.2016.00578
   Ward LM, 2015, PLOS ONE, V10, DOI 10.1371/journal.pone.0125012
   Wijeakumar S, 2012, INVEST OPHTH VIS SCI, V53, P2266, DOI 10.1167/iovs.11-8680
   Wing L, DIAGNOSIS ASSESSMENT
   Wouters SGM, 2011, RES AUTISM SPECT DIS, V5, P1169, DOI 10.1016/j.rasd.2011.01.002
   Xiao T, 2012, PLOS ONE, V7, DOI 10.1371/journal.pone.0046569
   Xu LY, 2021, CLIN NEUROPHYSIOL, V132, P457, DOI 10.1016/j.clinph.2020.11.037
   Xu LY, 2020, J NEUROSCI METH, V331, DOI 10.1016/j.jneumeth.2019.108538
   Xu MD, 2020, FRONT HUM NEUROSCI, V14, DOI 10.3389/fnhum.2020.523456
   Yamasaki T, 2013, EXP NEUROL, V250, P313, DOI 10.1016/j.expneurol.2013.10.005
   Yanagisawa K, 2016, NEUROPHOTONICS, V3, DOI 10.1117/1.NPh.3.3.031413
   Yang DL, 2019, FRONT HUM NEUROSCI, V13, DOI 10.3389/fnhum.2019.00317
   Yasumura A, 2019, BRAIN DEV-JPN, V41, P577, DOI 10.1016/j.braindev.2019.03.006
   Zhang F, 2019, INT J PSYCHOPHYSIOL, V137, P41, DOI 10.1016/j.ijpsycho.2019.01.003
   Zhu BH, 2013, BEHAV BRAIN RES, V250, P28, DOI 10.1016/j.bbr.2013.04.028
   Zhu HL, 2015, BIOMED OPT EXPRESS, V6, P690, DOI 10.1364/BOE.6.000690
   Zhu HL, 2014, BIOMED OPT EXPRESS, V5, P1262, DOI 10.1364/BOE.5.001262
   Morais GAZ, 2018, SCI REP-UK, V8, DOI 10.1038/s41598-018-21716-z
   Zwaigenbaum L, 2016, AUTISM RES, V9, P790, DOI 10.1002/aur.1585
NR 110
TC 4
Z9 5
U1 10
U2 40
PU SPRINGERNATURE
PI LONDON
PA CAMPUS, 4 CRINAN ST, LONDON, N1 9XW, ENGLAND
SN 2158-3188
J9 TRANSL PSYCHIAT
JI Transl. Psychiatr.
PD FEB 8
PY 2022
VL 12
IS 1
AR 53
DI 10.1038/s41398-022-01820-5
PG 16
WC Psychiatry
WE Science Citation Index Expanded (SCI-EXPANDED); Social Science Citation Index (SSCI)
SC Psychiatry
GA YV7OH
UT WOS:000752915500004
PM 35136021
OA Green Published, Green Submitted, gold
DA 2024-05-29
ER

PT J
AU Lai, BJ
   Yi, AW
   Zhang, F
   Wang, SP
   Xin, J
   Li, SP
   Yu, LD
AF Lai, Baojun
   Yi, Aiwen
   Zhang, Fen
   Wang, Suiping
   Xin, Jing
   Li, Suping
   Yu, Luodi
TI Atypical brain lateralization for speech processing at the sublexical
   level in autistic children revealed by fNIRS
SO SCIENTIFIC REPORTS
LA English
DT Article
ID NEAR-INFRARED SPECTROSCOPY; SCHOOL-AGED CHILDREN; SPECTRUM DISORDER;
   LANGUAGE IMPAIRMENT; FUNCTIONAL LATERALIZATION; OPTICAL TOPOGRAPHY;
   AUDITORY-CORTEX; INFANT BRAIN; PERCEPTION; ACTIVATION
AB Autistic children often exhibit atypical brain lateralization of language processing, but it is unclear what aspects of language contribute to this phenomenon. This study employed functional near-infrared spectroscopy to measure hemispheric lateralization by estimating hemodynamic responses associated with processing linguistic and non-linguistic auditory stimuli. The study involved a group of autistic children (N = 20, mean age = 5.8 years) and a comparison group of nonautistic peers (N = 20, mean age = 6.5 years). The children were presented with stimuli with systematically decreasing linguistic relevance: naturalistic native speech, meaningless native speech with scrambled word order, nonnative speech, and music. The results revealed that both groups showed left lateralization in the temporal lobe when listening to naturalistic native speech. However, the distinction emerged between autism and nonautistic in terms of processing the linguistic hierarchy. Specifically, the nonautistic comparison group demonstrated a systematic reduction in left lateralization as linguistic relevance decreased. In contrast, the autism group displayed no such pattern and showed no lateralization when listening to scrambled native speech accompanied by enhanced response in the right hemisphere. These results provide evidence of atypical neural specialization for spoken language in preschool- and school-age autistic children and shed new light on the underlying linguistic correlates contributing to such atypicality at the sublexical level.
C1 [Lai, Baojun; Yu, Luodi] Guangzhou Univ, Ctr Autism Res, Sch Educ, Guangzhou, Peoples R China.
   [Lai, Baojun; Wang, Suiping; Yu, Luodi] South China Normal Univ, Philosophy & Social Sci Lab Reading & Dev Children, Minist Educ, Guangzhou, Peoples R China.
   [Lai, Baojun] Tiyudong Rd Primary Sch Xingguo, Guangzhou, Peoples R China.
   [Yi, Aiwen] Guangzhou Med Univ, Guangdong Prov Clin Res Ctr Obstet & Gynecol,Dept, Guangdong Hong Kong Macao Greater Bay Area Higher, Affiliated Hosp 3,Dept Obstet & Gynecol,Guangdong, Guangzhou, Peoples R China.
   [Zhang, Fen] Flemish Inst Technol Res, VITO Hlth, Mol, Belgium.
   [Xin, Jing; Li, Suping] Guangzhou Univ Chinese Med, Foshan Clin Med Sch, Foshan, Peoples R China.
C3 Guangzhou University; South China Normal University; Guangzhou Medical
   University; VITO; Guangzhou University of Chinese Medicine
RP Yu, LD (corresponding author), Guangzhou Univ, Ctr Autism Res, Sch Educ, Guangzhou, Peoples R China.; Yu, LD (corresponding author), South China Normal Univ, Philosophy & Social Sci Lab Reading & Dev Children, Minist Educ, Guangzhou, Peoples R China.
EM yuluodi@gzhu.edu.cn
RI hu, guangchen/KEI-6324-2024
OI Yu, Luodi/0000-0001-8199-7778; Zhang, Fen/0000-0001-7135-3960
FU Medical Science and Technology Research Fund of Guangdong Province;
   National Natural Science Foundation of China [31900775]; Research Fund
   of Guangdong TCM Bureau [20221372]; Guangdong Basic and Applied Basic
   Research Foundation [2020A1515111034];  [A2021363]
FX This work was supported by the National Natural Science Foundation of
   China (31900775), Medical Science and Technology Research Fund of
   Guangdong Province (A2021363), and Research Fund of Guangdong TCM Bureau
   (20221372), Guangdong Basic and Applied Basic Research Foundation
   (2020A1515111034). We thank our participants and their families, as well
   as the staff who assisted with data acquisition.
CR Abrams DA, 2008, J NEUROSCI, V28, P3958, DOI 10.1523/JNEUROSCI.0187-08.2008
   Ahtam B, 2020, FRONT HUM NEUROSCI, V14, DOI 10.3389/fnhum.2020.00267
   American Psychiatric Association, 2013, DIAGN STAT MAN MENT, DOI DOI 10.1176/APPI.BOOKS.9780890425596
   Anderson DK, 2007, J CONSULT CLIN PSYCH, V75, P594, DOI 10.1037/0022-006X.75.4.594
   Anderson JS, 2010, AM J NEURORADIOL, V31, P131, DOI 10.3174/ajnr.A1789
   Arredondo MM, 2022, DEVELOPMENTAL SCI, V25, DOI 10.1111/desc.13172
   Bates D, 2014, Arxiv, DOI [arXiv:1406.5823, DOI 10.48550/ARXIV.1406.5823, 10.48550/arXiv.1406.5823]
   Berl MM, 2014, HUM BRAIN MAPP, V35, P270, DOI 10.1002/hbm.22179
   Bishop DVM, 2010, BEHAV GENET, V40, P618, DOI 10.1007/s10519-010-9381-x
   Bishop DVM, 2013, SCIENCE, V340, DOI 10.1126/science.1230531
   Boas DA, 2014, NEUROIMAGE, V85, P1, DOI 10.1016/j.neuroimage.2013.11.033
   Bortfeld H, 2007, NEUROIMAGE, V34, P407, DOI 10.1016/j.neuroimage.2006.08.010
   BRADSHAW JL, 1981, BEHAV BRAIN SCI, V4, P51, DOI 10.1017/S0140525X00007548
   Butler LK, 2020, AM J SPEECH-LANG PAT, V29, P1674, DOI 10.1044/2020_AJSLP-19-00050
   Calder SD, 2023, INT J SPEECH-LANG PA, V25, P440, DOI 10.1080/17549507.2023.2171488
   Cholemkery H, 2014, EUR CHILD ADOLES PSY, V23, P81, DOI 10.1007/s00787-013-0427-5
   Coffey-Corina S., 2008, The Journal of the Acoustical Society of America, V123, DOI DOI 10.1121/1.2935280
   Constantino JN, 2012, SOCIAL RESPONSIVENES
   Conti E, 2022, FRONT NEUROSCI-SWITZ, V16, DOI 10.3389/fnins.2022.785993
   Dehaene-Lambertz G, 2002, SCIENCE, V298, P2013, DOI 10.1126/science.1077066
   Dehaene-Lambertz G, 2006, P NATL ACAD SCI USA, V103, P14240, DOI 10.1073/pnas.0606302103
   Dehaene-Lambertz G, 2017, PSYCHON B REV, V24, P48, DOI 10.3758/s13423-016-1156-9
   Di Lorenzo R, 2019, NEUROIMAGE, V200, P511, DOI 10.1016/j.neuroimage.2019.06.056
   Dunn L. M., 1997, PEABODY PICTURE VOCA
   Eigsti IM, 2012, CHILD NEUROPSYCHOL, V18, P600, DOI 10.1080/09297049.2011.639757
   Eyler LT, 2012, BRAIN, V135, P949, DOI 10.1093/brain/awr364
   Flagg EJ, 2005, NEUROSCI LETT, V386, P82, DOI 10.1016/j.neulet.2005.05.037
   Gervain J, 2011, DEV COGN NEUROS-NETH, V1, P22, DOI 10.1016/j.dcn.2010.07.004
   Gervain Judit, 2008, Proc Natl Acad Sci U S A, V105, P14222, DOI 10.1073/pnas.0806530105
   Girolamo T, 2023, NEUROPSYCHOL REV, DOI 10.1007/s11065-023-09618-y
   Groen WB, 2009, J AUTISM DEV DISORD, V39, P742, DOI 10.1007/s10803-008-0682-3
   Haesen B, 2011, RES AUTISM SPECT DIS, V5, P701, DOI 10.1016/j.rasd.2010.11.006
   Herringshaw AJ, 2016, AUTISM RES, V9, P1046, DOI 10.1002/aur.1599
   Hickok G, 2007, NAT REV NEUROSCI, V8, P393, DOI 10.1038/nrn2113
   Hocke LM, 2018, ALGORITHMS, V11, DOI 10.3390/a11050067
   Huppert TJ, 2009, APPL OPTICS, V48, pD280, DOI 10.1364/AO.48.00D280
   Järvinen-Pasley A, 2008, J AUTISM DEV DISORD, V38, P1328, DOI 10.1007/s10803-007-0520-z
[truncated: 6,450,777 more chars]
